# Supplementary material for: Bacterial expression of a designed single‐chain IL‐10 prevents severe lung inflammation
Source: Mol Syst Biol. 2023 Jan 4;19(1):e11037. doi: 10.15252/msb.202211037 (PMC9834763; doi:10.15252/msb.202211037)
Supplement: Supplementary file 2 — Table EV1 [file MSB-19-e11037-s003.zip]

Archive with 2 entries (2 files):
- MSB_1328_Table EV1.zip
- msb202211037-sup-0002-TableEV1.xlsx
