# Supplementary material for: Bacterial expression of a designed single‐chain IL‐10 prevents severe lung inflammation
Source: Mol Syst Biol. 2023 Jan 4;19(1):e11037. doi: 10.15252/msb.202211037 (PMC9834763; doi:10.15252/msb.202211037)
Supplement: Supplementary file 2 — Table EV1 [file MSB-19-e11037-s003.zip › msb202211037-sup-0002-TableEV1.xlsx]

## Sheet: Table EV1
Table EV1. IL-10 production by MPN measured by ELISA. Three biological replicates were performed. Data are represented as CFU/flask and ug IL-10/flask.
IL-10 ORF	CFU/flask	ug IL-10 /flask	ug/CFU
Replica 2	1400000000	4.95893	3.54209e-09
Replica 3	3800000000	184.807	4.86333e-08
Replica 4	22200000000	41.162	1.85414e-09
