# Supplementary material for: Bacterial expression of a designed single‐chain IL‐10 prevents severe lung inflammation
Source: Mol Syst Biol. 2023 Jan 4;19(1):e11037. doi: 10.15252/msb.202211037 (PMC9834763; doi:10.15252/msb.202211037)
Supplement: Supplementary file 3 — Table EV2 [file MSB-19-e11037-s013.xlsx]

## Sheet: Table EV2
Table EV2. Histological findings observed in lungs infected with PAO1 and treated with CV8 encoding IL-10 variants. Control mice were inoculated with PBS or hIL-10r protein. Hematoxylin and Eosin (H&E) staining was used for evaluation of cell infiltration (score: 0-5), perivascular/peribronchial infiltrated (score: 0-5) and PMN in bronchial/bronchiolar lumen (scored 0-5) The total score (score: 0…
		Groups
		PBS	PAO+ PBS	PBS+CV8	PAO1+ CV8	PAO1 + CV8_ORF	PAO1 + CV8_MutSC1	PAO1 + CV8_MutSC2	PAO1 + hIL10h
Histological finding
H&E	Cell infiltration	2,1 ± 0,2	3,33 ± 0,47 *	2,88 ± 0,22	3,25 ± 0,56*	3,75 ± 0,43*	3,0 ± 0,35	3,63 ± 0,41*	3,33 ± 0,47*
	Perivascular/Peribronchial cell infiltrated	0 ± 0	3,5 ± 0,41 *	2,0 ± 0,35 *, #	3,63 ± 0,41 *	3,63 ± 0,41 *	2,75 ± 0,56*	3,75 ± 1*	3,33 ± 0,47*
	PMN in Bronchial/bronchiolar lumen	0 ± 0	3 ± 0 *	0,25 ± 0,63 #	0,63 ± 0,65 #	1,88 ± 0,74*	1 ± 0,71*, #	1 ± 0,71*, #	1,67 ± 0,47*
	Total score (A+B+C)	2,1 ± 0,2	9,83 ± 0,85*	5,13 ± 0,74*, #	7,50 ± 1,27*	9,25 ± 1,09 *	6,75 ± 1,03*, #	8,38 ± 0,96*	8,33 ± 1,25*
