# Supplementary material for: Bacterial expression of a designed single‐chain IL‐10 prevents severe lung inflammation
Source: Mol Syst Biol. 2023 Jan 4;19(1):e11037. doi: 10.15252/msb.202211037 (PMC9834763; doi:10.15252/msb.202211037)
Supplement: Supplementary file 4 — Table EV3 [file MSB-19-e11037-s009.xlsx]

## Sheet: Table EV3
Table EV3. List of the primers used in this work. For each of them, we include the orientation, sequence, source reference and show any chemical modification present.
Gene	Orientation	Sequence (5’-3’)	Reference
gapdH	F	CCCACTAACATCAAATGGGG	Regueiro et al., 2011
	R	CCTTCCACAATGCCAAAGTT
tnf-α	F	AGGCACTCCCCCAAAAGA	Euba et al., 2017
	R	GCTCCTCCACTTGGTGGTTT
kc	F	GACAGACTGCTCTGATGGCA	Euba et al., 2017
	R	TGCACTTCTTTTCGCACAAC
mip-1a	F	CCCAGCCAGGTGTCATTTTCC	Wang et al., 2019
	R	GCATTCAGTTCCAGGTCAGTG
mcp-1	F	CTTCTGGGCCTGCTGTTCA	Kei Goto et al., 2016
	R	CCAGCCTACTCATTGGGATCA
inf-γ	F	CTGGCAAAAGGATGGTGAC	Software Primer3
	R	GCTGATGGCCTGATTGTCTT
il-1β	F	GCTGCTTCCAAACCTTTGAC	Shen et al., 2018
	R	AGCTTCTCCACAGCCACAAT
∆glpD v2	F	G*T*T*G*CCGTCTTGTAACAGG	This work
	R	[BtnTg]-AAAATAAGGGTTAATTGGTAAACC
∆Puro	F	G*T*G*A*GCACAATCAGCGCTCAAACTG	This work
	R	[BtnTg]-GTAAGTTATCGAGGTGACTTCAC
