# Supplementary material for: Bacterial expression of a designed single‐chain IL‐10 prevents severe lung inflammation
Source: Mol Syst Biol. 2023 Jan 4;19(1):e11037. doi: 10.15252/msb.202211037 (PMC9834763; doi:10.15252/msb.202211037)
Supplement: Supplementary file 5 — Dataset EV1 [file MSB-19-e11037-s005.xlsx]

## Sheet: Readme
Dataset EV1. Proteomics analysis of the supernatants of selected Mycoplasma strains coding WT IL-10, MutSC1 and MutSC2 for the identification of disulfide bridges. The details of the protocol followed in the proteomics facility are described in the Methods section. There are four different sheets: Sulfide WT IL-10 MS, Sulfide MutSC2 MS, Sulfide MutSC1 MS and Sulfide MutSC1 PRM. In the MS sheets, …

## Sheet: Sulfide WT IL-10 MS
			IL10-WT
			2021MS003_ARMO_001	2021MS004_ARMO_001
			LysC-Trypsin	Tryp_GluC	LysC_Chym				Protein level								IL10-WT
Protein.Group.Accessions	Description	PeptidesNumber	F12	F7	F6												2021MS003_ARMO_001	2021MS004_ARMO_001
id03965	MPN213	49	3.03333e+07	2.53333e+07	1.54667e+06												LysC-Trypsin	Tryp_GluC	LysC_Chym
P27425	TRFE_HORSE Serotransferrin OS=Equus caballus GN=TF PE=2 SV=1	44	1.43333e+08	2.23333e+08	7.66667e+07				Accession	Description	Coverage	# Peptides	# PSMs	# Protein Unique Peptides	# Unique Peptides	# Protein Groups	Areas: F12: Sample	Areas: F7: Sample	Areas: F6: Sample	# AAs	MW [kDa]	calc. pI
id07348	MPN400	42	8.13333e+07	39000000	4.30333e+07				IL10WT	IL10WT	43.4783	10	22	4	10	1	53000000	3100000	6400000	161	18.766	7.8
id06896	MPN376	41	2.96667e+07	7700000	4600000																(this MW corresponds to each monomer of the domain-swapped)
id08268	MPN444	32	1.98667e+07	4.66667e+06	2700000
id02773	MPN141	31	5.16667e+07	2.56667e+07	1.11433e+07				Peptide Level						IL10-WT
id10636	MPN573	30	1.83333e+07	1.13333e+07	3.36667e+06										2021MS003_ARMO_001	2021MS004_ARMO_001
id04194	MPN227	28	5.86667e+06	4.03333e+06											LysC-Trypsin	Tryp_GluC	LysC_Chym
id02838	MPN142	24	3.13333e+07	1.86667e+07	5200000			Disulfide	Master Protein Accessions	Annotated Sequence	Modifications	# PSMs	# Proteins	# Protein Groups	Areas: F12: Sample	Areas: F7: Sample	Areas: F6: Sample	Ions Score Mascot	Theo. MH+ [Da]	# Missed Cleavages
id08000	MPN434	23	47000000	1.96667e+07	7600000				IL10WT	[K].AHVNSLGENLK.[T]		1	1	1	31000000			30.04	1181.63	0
id12024	MPN665	23	3.33333e+07	2.73333e+07					IL10WT	[K].ESLLEDFK.[G]		3	2	1	56000000	190000	2200000	50.81	980.494	1
id09062	MPN489	22	9.16667e+06	1.96667e+06					IL10WT	[K].DQLDNLLLK.[E]		3	1	1	74000000	2200000	6400000	35.08	1071.6	0
id09999	MPN533	21	8100000	3100000					IL10WT	[E].VMPQAENQDPDIK.[A]		1	2	1		32000000		38.13	1484.7	1
id08071	MPN436	20	9100000	3.46667e+06	1700000				IL10WT	[E].SLLEDFK.[G]		1	2	1		710000		26.52	851.451	1
id10620	MPN572	20	1.66667e+07	15000000	2500000			Cys62	IL10WT	[E].DFKGYLGCQALSE.[M]	1×Carbamidomethyl [C8]	1	2	1		4400000		52.13	1487.68	1
id07110	MPN389	19	1.17333e+07	3.73333e+06	2900000			Cys12	IL10WT	[E].NSCTHFPGNLPNMLR.[D]	1×Carbamidomethyl [C3]	1	1	1		1600000		35.41	1757.82	0
id09089	MPN491	19	1.73333e+07	9.06667e+06	1900000				IL10WT	[K].DQLDNLLLKE.[S]		1	1	1		5500000		55.81	1200.65	1
id10918	MPN592	19	1.24667e+07	1.01667e+07	1300000				IL10WT	[Y].LEEVMPQAENQDPDIK.[A]		4	2	1				82.24	1855.87	0
id07155	MPN391	18	2.13333e+07	9400000	2155000				IL10WT	[F].YLEEVMPQAENQDPDIK.[A]		6	2	1			8000000	89.46	2018.94	1
id11095	MPN606	18	8.03333e+06	4.96667e+06	520000
id12369	MPN684	18	3.26667e+06	1500000	6400000
id00674	MPN036	17	9.03333e+06	8500000	5350000
id07190	MPN393	16	4.66667e+07	1.66667e+07	2540000
id08809	MPN474	16	4.63333e+06	2000000	2750000
id12153	MPN674	16	1.26667e+07	3.83333e+06	330000
id07935	MPN430	15	1.66667e+07	7.63333e+06	2500000
P38029	A1AT2_HORSE Alpha-1-antiproteinase 2 OS=Equus caballus PE=1 SV=2	15	7.36667e+07	9.53333e+06	81600000
id07174	MPN392	14	2.96667e+07	7.76667e+06
id07211	MPN394	14	1.66667e+07	3500000	1.79333e+06
id00013	MPN001	13	5100000	773333	765000
id08410	MPN452	13	1.11667e+07	4.86667e+06	796667
id07899	MPN428	12	7.76667e+06	1.53333e+06
id08329	MPN447	12	6400000	4100000
id01566	MPN083	11	7.46667e+06	3700000	1200000
id03686	MPN200	11	4.66667e+06	1.24333e+06
id07133	MPN390	10	8600000	2.83333e+06
id07923	MPN429	10	4.73333e+06	777333
id10317	MPN555	10	18000000	14300000
id12132	MPN671	10	3400000	2.73333e+06
Q29482	CLUS_HORSE Clusterin OS=Equus caballus GN=CLU PE=2 SV=1	10	5900000	2400000
id02338	MPN119	9	2730000	1.53333e+06	760000
id05949	MPN331	9	3.73333e+06	2.02333e+06
id07373	MPN401	9	9.46667e+06	1.02667e+06
id10855	MPN588	9	4.46667e+06	800000	700000
id11538	MPN629	9	3900000	440000
id01595	MPN084	8	2300000	1.26667e+06	710000
id05426	MPN302	8	1.86667e+06	923333	1010000
id05694	MPN314	8	5.86667e+06	1.10667e+06
id07056	MPN384	8	670000	696667
id07490	MPN407	8	3000000	250000
id08864	MPN479	8	8.33333e+06	890000
id09608	MPN515	8	1.13333e+06	970000
id09961	MPN531	8	2200000	280000
id00513	MPN029	7	4600000	2.83333e+06
id00989	MPN051	7	2600000	780000
id01282	MPN067	7	3.83333e+06	350000	110000
id02386	MPN121	7	5.93333e+06	780000	490000
id03522	MPN191	7	4.46667e+06	460000
id04786	MPN263	7	1.38333e+07	3000000
id04946	MPN273	7	4400000	970000	240000
id08490	MPN456	7	1.86667e+06		350000
id08741	MPN470	7	3.86667e+06	2000000
id10642	MPN574	7	3.83333e+07	19000000	243333
P02062	HBB_HORSE Hemoglobin subunit beta OS=Equus caballus GN=HBB PE=1 SV=1	7	1.05333e+07	837333	410000
id04274	MPN233	6	1700000
id04837	MPN267	6	4.36667e+06	1530000
id05051	MPN280	6	1420000	78000
id08552	MPN459	6	2.15667e+06	1800000	240000
id09681	MPN516	6	2000000
id11453	MPN625	6	7.03333e+06	2.26667e+06
id11646	MPN636	6	3.86667e+06	310000
P35747	ALBU_HORSE Serum albumin OS=Equus caballus GN=ALB PE=1 SV=1	6	143000000	2.73233e+08	190000000
Q5XLE4	ALBU_EQUAS Serum albumin OS=Equus asinus GN=ALB PE=1 SV=1	6	3.96667e+08	58800000	125000000
id01207	MPN063	5	806667	900000
id03137	MPN154	5	953333	200000
id04560	MPN250	5	2300000	1000000
id05356	MPN295	5	1.32667e+06	1170000
id05968	MPN332	5	2.16667e+06
id07070	MPN386	5	1.14667e+06	303500
id07270	MPN396	5	1430000	490000
id09348	MPN506	5	3000000
id09903	MPN528	5	4.83333e+06	2050000
id10071	MPN539	5	7.25667e+06	1265000
id11564	MPN631	5	2.69667e+06	2.31667e+06	530000
id12002	MPN664	5	1320000	1040000	230000
id12248	MPN678	5	890000
P04365	IATR_HORSE Inter-alpha-trypsin inhibitor (Fragment) OS=Equus caballus PE=1 SV=2	5	1.63333e+07	13400000
P80010	PLMN_HORSE Plasminogen (Fragment) OS=Equus caballus GN=PLG PE=1 SV=1	5	4900000	1.99667e+06
Q19AZ8	THRB_PIG Prothrombin OS=Sus scrofa GN=F2 PE=2 SV=1	5	4150000	1705000	610000
Q28372	GELS_HORSE Gelsolin OS=Equus caballus GN=GSN PE=1 SV=2	5	7500000	1.96667e+06
id00443	MPN025	4	2400000	1100000
id00971	MPN050	4	1030000
id00993	MPN052	4	1395000		495000
id02379	MPN120	4	4.13333e+06	2100000
id03047	MPN152	4	2.23333e+06		1200000
id03336	MPN167	4	3050000		1700000
id03427	MPN180	4	2000000
id04222	MPN228	4	3.73333e+06	2450000
id04957	MPN275	4	2.18333e+06	1600000
id05146	MPN284	4	865000		920000
id05444	MPN303	4	966667	310000
id06907	MPN377	4	17000000	2.99333e+06	1500000
id07023	MPN383	4	850000	945000
id07090	MPN387	4	1.06667e+06	980000
id08427	MPN454	4	7.23333e+06	7765000
id09463	MPN509	4	1.13333e+06	710000
id09823	MPN523	4	6700000	4050000
id09930	MPN530	4	9400000	1520000	4900000
id11097	MPN607	4	3250000	1025000
id11524	MPN628	4	1.16667e+06	520000
id11925	MPN658	4	1010000	220000
IL10WT	IL10WT	4	52500000	3100000	6400000
P01023	A2MG_HUMAN Alpha-2-macroglobulin OS=Homo sapiens GN=A2M PE=1 SV=3	4	2.02667e+07	605000	670000
P02453	CO1A1_BOVIN Collagen alpha-1(I) chain OS=Bos taurus GN=COL1A1 PE=1 SV=3	4	10300000	8800000
P06238	A2MG_RAT Alpha-2-macroglobulin OS=Rattus norvegicus GN=A2m PE=2 SV=2	4	13000000		3150000
P08779	K1C16_HUMAN Keratin, type I cytoskeletal 16 OS=Homo sapiens GN=KRT16 PE=1 SV=4	4		3600000
P12387	CO3_CAVPO Complement C3 OS=Cavia porcellus GN=C3 PE=1 SV=2	4	7400000	3.01667e+06
id00049	MPN003	3	840000	1210000
id00433	MPN024	3	3.33333e+06
id01193	MPN061	3	950000
id01539	MPN082	3	940000	355000
id02159	MPN109	3	993333
id03281	MPN162	3	5700000	110000	190000
id03391	MPN173	3	670000	2200000
id03477	MPN185	3	950000	220000
id03897	MPN210	3	675000	270000
id04187	MPN226	3	2050000	950000
id04421	MPN240	3	1.15333e+06
id04633	MPN256	3	495000	150000
id04728	MPN261	3	1070000
id04833	MPN266	3	1970000
id05833	MPN322	3	1700000
id06391	MPN352	3	1.46667e+06	760000
id06748	MPN372	3		225000
id07313	MPN398	3	1.86667e+06
id07756	MPN420	3	756667
id07862	MPN427	3	703333
id08288	MPN446	3	1635000	520000
id08811	MPN474a	3	1400000	950000
id10339	MPN556	3	765000	680000
id10669	MPN576	3	1700000	335000
id11361	MPN619	3	380000	127000
id11672	MPN638	3	1.76333e+06
id11718	MPN641	3	530000	1285000
Q29052	ITIH1_PIG Inter-alpha-trypsin inhibitor heavy chain H1 OS=Sus scrofa GN=ITIH1 PE=2 SV=1	3	4250000	935000
Q757Q0	PGK_ASHGO Phosphoglycerate kinase OS=Ashbya gossypii (strain ATCC 10895 / CBS 109.51 / FGSC 9923 / NRRL Y-1056) GN=PGK1 PE=3 SV=3	3	1.06667e+07	2300000
Q9XSE9	HBA_EQUPR Hemoglobin subunit alpha OS=Equus caballus przewalskii GN=HBA PE=2 SV=3	3	9200000	3350000
id00081	MPN004	2	1095000	1500000
id00375	MPN021	2	1600000
id00390	MPN022	2	920000	890000
id01022	MPN053	2	37000000	5000000	8000000
id02752	MPN140	2	965000
id03196	MPN157	2	800000	120000
id03357	MPN169	2	2150000
id03403	MPN176	2	1300000
id03807	MPN207	2		805000
id04113	MPN219	2	2000000
id04118	MPN220	2	1540000
id04235	MPN229	2	3000000	500000
id04243	MPN230	2	1060000	260000
id04614	MPN254	2	1035000
id04977	MPN277	2	930000	190000
id05259	MPN288	2		170000	1800000
id05859	MPN324	2	1300000	370000
id07322	MPN399	2	2500000	1100000
id07440	MPN406	2	550000
id09150	MPN495	2	3850000
id09521	MPN512	2	1500000	580000
id10086	MPN541	2	5200000	475000
id10196	MPN547	2	525000
id10537	MPN567	2	960000	96000
id10986	MPN598	2	890000	640000
id11413	MPN621	2		480000
id11500	MPN627	2	2150000	1100000	160000
id11941	MPN660	2	1300000	140000
id12065	MPN668	2	2500000
id12151	MPN673	2	2750000
id12426	MPN688	2	2055000
P01026	CO3_RAT Complement C3 OS=Rattus norvegicus GN=C3 PE=1 SV=3	2	5500000	1900000	1900000
P04196	HRG_HUMAN Histidine-rich glycoprotein OS=Homo sapiens GN=HRG PE=1 SV=1	2		13750000
P06316	LV107_HUMAN Ig lambda chain V-I region BL2 OS=Homo sapiens PE=2 SV=1	2			10000000
P19221	THRB_MOUSE Prothrombin OS=Mus musculus GN=F2 PE=1 SV=1	2	5000000	540000
P47776	HEP2_RABIT Heparin cofactor 2 OS=Oryctolagus cuniculus GN=SERPIND1 PE=2 SV=1	2		532000
P83704	APOA2_HORSE Apolipoprotein A-II OS=Equus caballus GN=APOA2 PE=1 SV=1	2	35000000	15100000	290000
P97279	ITIH2_MESAU Inter-alpha-trypsin inhibitor heavy chain H2 OS=Mesocricetus auratus GN=ITIH2 PE=1 SV=1	2		1760000
Q86YZ3	HORN_HUMAN Hornerin OS=Homo sapiens GN=HRNR PE=1 SV=2	2	2245000	1000000
B4DU82	B4DU82_HUMAN Uncharacterized protein OS=Homo sapiens GN=RASL12 PE=2 SV=1	1	2900000
B4UIE3	SYD_ANASK Aspartate--tRNA ligase OS=Anaeromyxobacter sp. (strain K) GN=aspS PE=3 SV=1	1	26000000
D3YTA9	D3YTA9_HUMAN Uncharacterized protein OS=Homo sapiens GN=PPP3R1 PE=4 SV=1	1	7300000
E9PMX3	E9PMX3_HUMAN Uncharacterized protein OS=Homo sapiens GN=NDUFV1 PE=4 SV=1	1	1500000
id00114	MPN005	1	540000
id00334	MPN020	1	120000
id01119	MPN058	1	340000
id01214	MPN064	1		130000
id01237	MPN066	1	230000
id02077	MPN105	1	380000
id02319	MPN117	1	880000
id02760	id02760	1		1500000
id03087	MPN153	1	500000
id03313	MPN165	1	5700000	6100000	9300000
id03329	MPN166	1			240000
id03359	MPN170	1	1500000
id03409	MPN177	1	580000
id03504	MPN187	1	2100000
id03518	MPN190	1	1300000
id03848	MPN208	1		380000
id04254	MPN232	1	540000
id04292	MPN234	1	180000
id04515	MPN245	1	510000
id04625	MPN255	1	1100000
id04831	MPN265	1		340000
id04925	id04925	1	7600000
id05366	MPN296	1
id05369	MPN297	1	1500000
id05570	MPN309	1	360000
id05659	MPN311	1		360000
id05805	MPN320	1	2400000	810000
id05849	MPN323	1		280000
id05915	MPN328	1	610000
id06314	id06314	1	660000
id06542	MPN360	1	3000000
id06976	MPN381	1	1300000
id07379	MPN402	1
id07642	MPN415	1	120000
id08193	MPN442	1	1900000
id08591	MPN461	1
id08754	MPN472	1	640000
id09145	MPN494	1	940000
id09691	MPN517	1	2200000
id09928	MPN529	1	460000
id10063	MPN538	1	920000
id10423	MPN562	1		120000
id10809	MPN585	1	730000
id11111	MPN608	1	640000
id11274	MPN616	1	620000
id11316	MPN618	1	360000
id11578	MPN632	1	360000
id12414	MPN687	1	400000
O46421	EST1_MACFA Liver carboxylesterase 1 OS=Macaca fascicularis GN=CES1 PE=2 SV=1	1	5700000	1400000
O46654	TTHY_SORAR Transthyretin OS=Sorex araneus GN=TTR PE=1 SV=1	1	3800000
O70159	FETUA_CAVPO Alpha-2-HS-glycoprotein OS=Cavia porcellus GN=AHSG PE=2 SV=1	1	79000000	27000000
O75132	ZBED4_HUMAN Zinc finger BED domain-containing protein 4 OS=Homo sapiens GN=ZBED4 PE=1 SV=2	1		330000
O95858	TSN15_HUMAN Tetraspanin-15 OS=Homo sapiens GN=TSPAN15 PE=2 SV=1	1	9700000
P01008	ANT3_HUMAN Antithrombin-III OS=Homo sapiens GN=SERPINC1 PE=1 SV=1	1		4500000
P01703	LV105_HUMAN Ig lambda chain V-I region NEWM OS=Homo sapiens PE=1 SV=1	1		7100000
P01711	LV208_HUMAN Ig lambda chain V-II region VIL OS=Homo sapiens PE=1 SV=1	1		6400000
P01857	IGHG1_HUMAN Ig gamma-1 chain C region OS=Homo sapiens GN=IGHG1 PE=1 SV=1	1		1800000
P01923	HBA_GORGO Hemoglobin subunit alpha OS=Gorilla gorilla gorilla GN=HBA PE=1 SV=1	1		1900000
P02538	K2C6A_HUMAN Keratin, type II cytoskeletal 6A OS=Homo sapiens GN=KRT6A PE=1 SV=3	1		2200000
P02648	APOA1_CANFA Apolipoprotein A-I OS=Canis familiaris GN=APOA1 PE=1 SV=2	1	260000000	5100000
P03988	IGHM_RABIT Ig mu chain C region secreted form OS=Oryctolagus cuniculus PE=2 SV=1	1	7900000
P04004	VTNC_HUMAN Vitronectin OS=Homo sapiens GN=VTN PE=1 SV=1	1	3600000	1400000
P05546	HEP2_HUMAN Heparin cofactor 2 OS=Homo sapiens GN=SERPIND1 PE=1 SV=3	1	1400000
P10959	EST1C_RAT Carboxylesterase 1C OS=Rattus norvegicus GN=Ces1c PE=1 SV=3	1	3200000
P13635	CERU_RAT Ceruloplasmin OS=Rattus norvegicus GN=Cp PE=1 SV=3	1	13000000
P13671	CO6_HUMAN Complement component C6 OS=Homo sapiens GN=C6 PE=1 SV=3	1		9700000
P20757	ANGT_SHEEP Angiotensinogen OS=Ovis aries GN=AGT PE=1 SV=2	1	2400000
P22458	VTNC_RABIT Vitronectin OS=Oryctolagus cuniculus GN=VTN PE=1 SV=1	1	3000000
P23284	PPIB_HUMAN Peptidyl-prolyl cis-trans isomerase B OS=Homo sapiens GN=PPIB PE=1 SV=2	1	22000000
P31151	S10A7_HUMAN Protein S100-A7 OS=Homo sapiens GN=S100A7 PE=1 SV=4	1		450000
P32261	ANT3_MOUSE Antithrombin-III OS=Mus musculus GN=Serpinc1 PE=1 SV=1	1
P33703	APOH_CANFA Beta-2-glycoprotein 1 OS=Canis familiaris GN=APOH PE=2 SV=1	1	7500000	2700000
P35908	K22E_HUMAN Keratin, type II cytoskeletal 2 epidermal OS=Homo sapiens GN=KRT2 PE=1 SV=2	1	1100000
P36955	PEDF_HUMAN Pigment epithelium-derived factor OS=Homo sapiens GN=SERPINF1 PE=1 SV=4	1	1100000	420000
P41361	ANT3_BOVIN Antithrombin-III OS=Bos taurus GN=SERPINC1 PE=1 SV=2	1	11000000	7100000
P48770	CO9_HORSE Complement component C9 OS=Equus caballus GN=C9 PE=2 SV=1	1	1100000	200000
P79263	ITIH4_PIG Inter-alpha-trypsin inhibitor heavy chain H4 OS=Sus scrofa GN=ITIH4 PE=1 SV=1	1	2500000
Q13769	THOC5_HUMAN THO complex subunit 5 homolog OS=Homo sapiens GN=THOC5 PE=1 SV=2	1	20000000
Q16853	AOC3_HUMAN Membrane primary amine oxidase OS=Homo sapiens GN=AOC3 PE=1 SV=3	1		2400000
Q183T0	PHNXW_CLOD6 Bifunctional phosphonoacetaldehyde hydrolase/aminoethylphosphonate transaminase OS=Clostridium difficile (strain 630) GN=phnXW PE=3 SV=1	1	2700000
Q28369	RET4_HORSE Retinol-binding protein 4 OS=Equus caballus GN=RBP4 PE=2 SV=1	1	1100000
Q28377	FINC_HORSE Fibronectin (Fragment) OS=Equus caballus GN=FN1 PE=2 SV=2	1	4200000
Q28380	PROC_HORSE Vitamin K-dependent protein C (Fragment) OS=Equus caballus GN=PROC PE=2 SV=1	1		400000
Q593B6	FA5_PSETE Coagulation factor V OS=Pseudonaja textilis GN=F5 PE=2 SV=1	1	1000000	1100000
Q5D862	FILA2_HUMAN Filaggrin-2 OS=Homo sapiens GN=FLG2 PE=1 SV=1	1	670000
Q5R543	HEMO_PONAB Hemopexin OS=Pongo abelii GN=HPX PE=2 SV=1	1	4700000	3200000
Q5T6V5	CI064_HUMAN UPF0553 protein C9orf64 OS=Homo sapiens GN=C9orf64 PE=1 SV=1	1	3200000
Q5TCY1	TTBK1_HUMAN Tau-tubulin kinase 1 OS=Homo sapiens GN=TTBK1 PE=1 SV=2	1		1100000
Q64268	HEP2_RAT Heparin cofactor 2 OS=Rattus norvegicus GN=Serpind1 PE=2 SV=1	1	2100000
Q6IE36	OVOS2_HUMAN Ovostatin homolog 2 OS=Homo sapiens GN=OVOS2 PE=2 SV=2	1			10000000
Q7Z478	DHX29_HUMAN ATP-dependent RNA helicase DHX29 OS=Homo sapiens GN=DHX29 PE=1 SV=2	1		9300000
Q7Z4L5	TT21B_HUMAN Tetratricopeptide repeat protein 21B OS=Homo sapiens GN=TTC21B PE=1 SV=2	1	2700000	1500000
Q7Z4R7	Q7Z4R7_HUMAN Uncharacterized protein OS=Homo sapiens GN=ATP6V0E2 PE=2 SV=1	1		13000000
Q8EWZ1	ATPD_MYCPE ATP synthase subunit delta OS=Mycoplasma penetrans (strain HF-2) GN=atpH PE=3 SV=1	1	32000000
Q8IUK8	CBLN2_HUMAN Cerebellin-2 OS=Homo sapiens GN=CBLN2 PE=2 SV=1	1		1300000
Q8IVF4	DYH10_HUMAN Dynein heavy chain 10, axonemal OS=Homo sapiens GN=DNAH10 PE=1 SV=4	1		1800000
Q8IW75	SPA12_HUMAN Serpin A12 OS=Homo sapiens GN=SERPINA12 PE=2 SV=1	1		1600000
Q8WY41	NANO1_HUMAN Nanos homolog 1 OS=Homo sapiens GN=NANOS1 PE=1 SV=2	1		3000000
Q921I1	TRFE_MOUSE Serotransferrin OS=Mus musculus GN=Tf PE=1 SV=1	1	7700000	3900000
Q93070	NAR4_HUMAN Ecto-ADP-ribosyltransferase 4 OS=Homo sapiens GN=ART4 PE=2 SV=2	1	9600000
Q96BY7	ATG2B_HUMAN Autophagy-related protein 2 homolog B OS=Homo sapiens GN=ATG2B PE=1 SV=5	1		1300000
Q96M19	CL067_HUMAN Transmembrane protein LINC00477 OS=Homo sapiens GN=LINC00477 PE=2 SV=1	1		630000
Q9H1K6	MESD1_HUMAN Mesoderm development candidate 1 OS=Homo sapiens GN=MESDC1 PE=1 SV=1	1	2300000
Q9NRJ4	TULP4_HUMAN Tubby-related protein 4 OS=Homo sapiens GN=TULP4 PE=2 SV=2	1	5200000
Q9TUQ3	CO7_PIG Complement component C7 OS=Sus scrofa GN=C7 PE=1 SV=1	1	330000
Q9UKA4	AKA11_HUMAN A-kinase anchor protein 11 OS=Homo sapiens GN=AKAP11 PE=1 SV=1	1	7100000	5900000
Q9UP52-2	TFR2_HUMAN Isoform Beta of Transferrin receptor protein 2 OS=Homo sapiens GN=TFR2	1		1500000
Q9XIF0	DRL13_ARATH Putative disease resistance protein At1g59780 OS=Arabidopsis thaliana GN=At1g59780 PE=2 SV=1	1	170000000	85000000	20000000
Q9XT27	CERU_SHEEP Ceruloplasmin OS=Ovis aries GN=CP PE=2 SV=1	1	5600000
Q9XW42	ANM7_CAEEL Protein arginine N-methyltransferase 7 OS=Caenorhabditis elegans GN=prmt-7 PE=3 SV=2	1		2100000

## Sheet: Sulfide MutSC2 MS
			MutSC2
			2021MS003_ARMO_003	2021MS004_ARMO_002
			LysC-Trypsin	LysC_GluC	LysC_Chym			Protein level							MutSC2
Protein.Group.Accessions	Description	PeptidesNumber	F13	F9	F8										2021MS003_ARMO_003	2021MS004_ARMO_002
id06896	MPN376	56	6.66667e+07	47000000	49000000										LysC-Trypsin	LysC_Chym	LysC_GluC
P27425	TRFE_HORSE Serotransferrin OS=Equus caballus GN=TF PE=2 SV=1	54	300000000	260000000	2.16667e+08			Description	Coverage	# Peptides	# PSMs	# Protein Unique Peptides	# Unique Peptides	# Protein Groups	Areas: F13: Sample	Areas: F8: Sample	Areas: F9: Sample	# AAs	MW [kDa]	calc. pI
id03965	MPN213	51	6.76667e+07	19000000	23000000			MutSC2	47.5083	9	20	4	9	1	130000000	40000000	28000000	301	35.447	7.36
id07348	MPN400	41	97000000	9.26667e+07	79000000
id02773	MPN141	34	41000000	2.53333e+07	19500000
id08268	MPN444	34	3.65333e+07	3.26667e+06	7600000			Peptide Level						MutSC2
id10636	MPN573	32	23000000	13000000	1.16333e+07									2021MS003_ARMO_003	2021MS004_ARMO_002
id02838	MPN142	23	25000000	2.96667e+07	1.73667e+07									LysC-Trypsin	LysC_Chym	LysC_GluC
id04194	MPN227	23	6.26667e+06	1.00333e+06	4000000		Disulfide	Master Protein Accessions	Annotated Sequence	Modifications	# PSMs	# Proteins	# Protein Groups	Areas: F13: Sample	Areas: F8: Sample	Areas: F9: Sample	Theo. MH+ [Da]	# Missed Cleavages
id09089	MPN491	23	1.43333e+07	17900000	7700000			MutSC2	[Y].LEEVMPQAENQDPDIK.[A]		1	2	1		16000000		1855.87	0
id00674	MPN036	22	2.23333e+07	8.86667e+06	11200000			MutSC2	[Y].LEEVMPQAENQDPDIK.[A]	1×Oxidation [M5]	1	2	1		1800000		1871.87	0
id08071	MPN436	22	6.53333e+06	4.33333e+06	5300000			MutSC2	[F].YLEEVMPQAENQDPDIK.[A]		5	2	1		87000000		2018.94	1
id10918	MPN592	21	1.93333e+07	1.13333e+07	1.26667e+07			MutSC2	[F].YLEEVMPQAENQDPDIK.[A]	1×Oxidation [M6]	1	2	1		11000000		2034.93	1
id10620	MPN572	20	16000000	6.76667e+06	3045000			MutSC2	[K].ESLLEDFK.[G]		3	2	1	160000000	48000000	34000000	980.494	0
id07935	MPN430	19	2.33333e+07	8.26667e+06	7100000			MutSC2	[K].DQLDSLLLK.[E]		3	1	1	180000000	40000000	28000000	1044.59	0
id08000	MPN434	19	3.26667e+07	1.83333e+07	26000000		Cys 62	MutSC2	[Y].LGCQALSEMIQF.[Y]	1×Carbamidomethyl [C3]	1	2	1		840000		1396.66	0
id09062	MPN489	19	6.63333e+06	6.93333e+06	7.06667e+06			MutSC2	[K].AHVISLGENLNTLR.[L]		2	1	1	190000000			1536.85	0
id09999	MPN533	19	1.36667e+07	2.13333e+06	4300000			MutSC2	[K].AHVISLGENLNTLRLR.[L]		1	1	1	290000			1806.03	1
id11095	MPN606	19	1.43333e+07	6750000	7300000		Cys 12	MutSC2	[M].TQSENSCTHFPGILPNMLR.[D]	1×Carbamidomethyl [C7]	1	1	1	5800000			2202.04	0
id07211	MPN394	18	1.86667e+07	3450000	1.24667e+07			MutSC2	[E].VMPQAENQDPDIK.[A]		1	2	1			57000000	1484.7	1
id12024	MPN665	18	3.26667e+07	2.45667e+07	1.26667e+06
P38029	A1AT2_HORSE Alpha-1-antiproteinase 2 OS=Equus caballus PE=1 SV=2	17	1.95667e+08	3.60667e+07	31000000
id01566	MPN083	16	1.26667e+07	3.86667e+06	3150000
id07190	MPN393	16	4.06667e+07	2690000	10150000
id12153	MPN674	14	10000000	3600000	4.70333e+06
id07174	MPN392	13	3.43333e+07	3850000	7400000
id07899	MPN428	13	8.66667e+06	3.63333e+06	4.33333e+06
id12369	MPN684	13	2800000	2.76667e+06	2970000
id00013	MPN001	12	7400000	NA	1.63333e+06
id09463	MPN509	12	3.63333e+06	780000	540000
id09961	MPN531	12	2400000	2.00667e+06	1550000
id01595	MPN084	11	4.36667e+06	7600000	8600000
id07490	MPN407	11	2.26667e+06	2100000	906667
id08490	MPN456	11	1.76667e+06	3.03333e+06	3200000
id09608	MPN515	11	1.56667e+06	NA	NA
id07110	MPN389	10	11000000	2300000	4600000
id07155	MPN391	10	1.73333e+07	8.63333e+06	8000000
id07923	MPN429	10	7100000	1275000	240000
id08329	MPN447	10	3500000	5300000	2000000
id08741	MPN470	10	3.76667e+06	1300000	2600000
id08809	MPN474	10	2.06667e+06	3300000	2610000
id09823	MPN523	10	9.76667e+06	6.41333e+06	4.23333e+06
Q29482	CLUS_HORSE Clusterin OS=Equus caballus GN=CLU PE=2 SV=1	10	9.26667e+06	3.53333e+06	3.86667e+06
id00989	MPN051	9	3.46667e+06	NA	1210000
id03522	MPN191	9	5.03333e+06	NA	1300000
id04560	MPN250	9	6.56667e+06	1700000	2400000
id05949	MPN331	9	4.16667e+06	870000	2150000
id07373	MPN401	9	5200000	5100000	NA
id08410	MPN452	9	6.23333e+06	7.26667e+06	4200000
id10855	MPN588	9	4.53333e+06	3.66667e+06	5000000
P02062	HBB_HORSE Hemoglobin subunit beta OS=Equus caballus GN=HBB PE=1 SV=1	9	1.83333e+07	8200000	4.33333e+06
P80010	PLMN_HORSE Plasminogen (Fragment) OS=Equus caballus GN=PLG PE=1 SV=1	9	1.33333e+07	NA	3990000
id03686	MPN200	8	3.03333e+06	1.81333e+06	1060000
id07133	MPN390	8	7900000	4900000	22000000
id08552	MPN459	8	2.66667e+06	2385000	980000
id08864	MPN479	8	13300000	1500000	2200000
id11538	MPN629	8	3.73333e+06	NA	NA
id09681	MPN516	7	2.16667e+06	NA	NA
id10317	MPN555	7	13300000	3000000	NA
id10642	MPN574	7	27000000	1.28667e+07	12800000
id10986	MPN598	7	2.23333e+06	NA	NA
id11413	MPN621	7	1600000	NA	590000
id12248	MPN678	7	1.93333e+06	NA	NA
P35747	ALBU_HORSE Serum albumin OS=Equus caballus GN=ALB PE=1 SV=1	7	2.25333e+08	3.07667e+08	670000000
Q5XLE4	ALBU_EQUAS Serum albumin OS=Equus asinus GN=ALB PE=1 SV=1	7	6.47433e+08	5.36667e+08	5.91933e+08
id01539	MPN082	6	2.06667e+06	1300000	NA
id02386	MPN121	6	4.13333e+06	3000000	1500000
id04786	MPN263	6	13500000	3450000	820000
id05426	MPN302	6	3.33333e+06	NA	NA
id05444	MPN303	6	1700000	760000	NA
id11500	MPN627	6	2.46667e+06	NA	NA
id11564	MPN631	6	3700000	1700000	4000000
P01023	A2MG_HUMAN Alpha-2-macroglobulin OS=Homo sapiens GN=A2M PE=1 SV=3	6	7.56667e+07	5300000	8.46667e+06
id00049	MPN003	5	1.76667e+06	NA	1400000
id00433	MPN024	5	2700000	2500000	990000
id01193	MPN061	5	1.13333e+06	NA	NA
id01207	MPN063	5	1.83333e+06	NA	NA
id01282	MPN067	5	2.56667e+06	710000	NA
id02379	MPN120	5	4.93333e+06	2400000	2850000
id03427	MPN180	5	1.46667e+06	NA	NA
id03609	MPN197	5	786667	NA	NA
id04421	MPN240	5	1.33333e+06	NA	1415000
id04957	MPN275	5	2380000	910000	NA
id05051	MPN280	5	1.66667e+06	1500000	NA
id05356	MPN295	5	2.23333e+06	NA	NA
id05833	MPN322	5	3.46667e+06	NA	2600000
id05859	MPN324	5	1.93333e+06	1300000	2600000
id05968	MPN332	5	2.03333e+06	790000	NA
id06907	MPN377	5	8750000	3.53333e+06	2800000
id07023	MPN383	5	2.46667e+06	NA	2350000
id09521	MPN512	5	1380000	NA	1800000
id09930	MPN530	5	7800000	2800000	4000000
id10071	MPN539	5	8050000	3.26667e+06	1400000
id11646	MPN636	5	3700000	NA	NA
id11672	MPN638	5	1.56667e+06	NA	NA
Q19AZ8	THRB_PIG Prothrombin OS=Sus scrofa GN=F2 PE=2 SV=1	5	4800000	NA	5950000
Q9XSE9	HBA_EQUPR Hemoglobin subunit alpha OS=Equus caballus przewalskii GN=HBA PE=2 SV=3	5	1.63333e+07	4850000	NA
id00443	MPN025	4	2600000	NA	2550000
id00513	MPN029	4	4.56667e+06	3600000	NA
id00971	MPN050	4	1.30333e+06	NA	NA
id01194	MPN062	4	1.26667e+06	NA	NA
id01214	MPN064	4	1.14333e+06	NA	1920000
id01336	MPN073	4	2100000	NA	NA
id02338	MPN119	4	2150000	910000	1900000
id03281	MPN162	4	6100000	7200000	4.66667e+06
id04274	MPN233	4	1520000	1000000	1000000
id04837	MPN267	4	6.43333e+06	2300000	3000000
id05694	MPN314	4	7.13333e+06	3300000	NA
id07070	MPN386	4	3.03333e+06	760000	NA
id07090	MPN387	4	955000	NA	1.12667e+06
id07270	MPN396	4	2000000	1700000	NA
id07313	MPN398	4	2.43333e+06	1400000	NA
id07322	MPN399	4	2100000	720000	NA
id07862	MPN427	4	1.42667e+06	NA	NA
id08427	MPN454	4	5.96667e+06	3900000	4700000
id10339	MPN556	4	1.43333e+06	NA	NA
id11524	MPN628	4	1600000	1200000	2000000
id12132	MPN671	4	1600000	NA	1500000
P04365	IATR_HORSE Inter-alpha-trypsin inhibitor (Fragment) OS=Equus caballus PE=1 SV=2	4	1.47667e+07	NA	NA
P12387	CO3_CAVPO Complement C3 OS=Cavia porcellus GN=C3 PE=1 SV=2	4	1.77333e+07	NA	13000000
Q757Q0	PGK_ASHGO Phosphoglycerate kinase OS=Ashbya gossypii (strain ATCC 10895 / CBS 109.51 / FGSC 9923 / NRRL Y-1056) GN=PGK1 PE=3 SV=3	4	2.01333e+07	NA	8200000
id00081	MPN004	3	800000	NA	NA
id01237	MPN066	3	915000	NA	1000000
id03477	MPN185	3	1300000	NA	NA
id03807	MPN207	3	1600000	900000	1600000
id04977	MPN277	3	710000	NA	NA
id06976	MPN381	3	1.11667e+06	NA	NA
id07056	MPN384	3	1.83333e+06	NA	NA
id07756	MPN420	3	1.02333e+06	NA	NA
id08193	MPN442	3	1900000	1300000	1500000
id09348	MPN506	3	1850000	1100000	NA
id10669	MPN576	3	1.49667e+06	NA	NA
id10891	MPN591	3	1200000	750000	690000
id11453	MPN625	3	7.63333e+06	NA	NA
id12002	MPN664	3	1500000	NA	1300000
id12065	MPN668	3	4150000	NA	1000000
MutSC2	MutSC2	3	1.25267e+08	28000000	40000000
P79263	ITIH4_PIG Inter-alpha-trypsin inhibitor heavy chain H4 OS=Sus scrofa GN=ITIH4 PE=1 SV=1	3	8600000	NA	1875000
id00114	MPN005	2	845000	NA	NA
id00375	MPN021	2	1300000	NA	NA
id00993	MPN052	2	1345000	NA	NA
id01022	MPN053	2	12100000	18000000	17500000
id01119	MPN058	2	945000	NA	NA
id02091	MPN106	2	330000	NA	NA
id02752	MPN140	2	1115000	NA	NA
id03047	MPN152	2	NA	780000	2200000
id03137	MPN154	2	1850000	1500000	NA
id03196	MPN157	2	1050000	NA	NA
id04222	MPN228	2	1900000	NA	NA
id04515	MPN245	2	770000	NA	NA
id04614	MPN254	2	2100000	NA	NA
id04833	MPN266	2	2800000	NA	NA
id04946	MPN273	2	1300000	970000	NA
id05076	MPN281	2	NA	1350000	NA
id05589	MPN310	2	830000	NA	1300000
id05849	MPN323	2	520000	NA	1600000
id06748	MPN372	2	740000	NA	NA
id07098	MPN388	2	895000	NA	NA
id08811	MPN474a	2	1500000	2900000	NA
id09691	MPN517	2	3250000	NA	NA
id09928	MPN529	2	970000	NA	NA
id10196	MPN547	2	715000	NA	NA
id11097	MPN607	2	2800000	980000	NA
id11578	MPN632	2	380000	NA	NA
id12151	MPN673	2	2600000	NA	NA
id12426	MPN688	2	1235000	NA	NA
O46421	EST1_MACFA Liver carboxylesterase 1 OS=Macaca fascicularis GN=CES1 PE=2 SV=1	2	10300000	5100000	5400000
P02453	CO1A1_BOVIN Collagen alpha-1(I) chain OS=Bos taurus GN=COL1A1 PE=1 SV=3	2	11250000	NA	NA
P06702	S10A9_HUMAN Protein S100-A9 OS=Homo sapiens GN=S100A9 PE=1 SV=1	2	NA	NA	2750000
P13635	CERU_RAT Ceruloplasmin OS=Rattus norvegicus GN=Cp PE=1 SV=3	2	22000000	NA	13000000
Q28369	RET4_HORSE Retinol-binding protein 4 OS=Equus caballus GN=RBP4 PE=2 SV=1	2	1800000	NA	660000
Q29052	ITIH1_PIG Inter-alpha-trypsin inhibitor heavy chain H1 OS=Sus scrofa GN=ITIH1 PE=2 SV=1	2	13000000	3100000	5800000
Q29485	PLMN_ERIEU Plasminogen OS=Erinaceus europaeus GN=PLG PE=2 SV=1	2	5800000	390000	NA
Q60994	ADIPO_MOUSE Adiponectin OS=Mus musculus GN=Adipoq PE=1 SV=2	2	2000000	NA	NA
Q9TUQ3	CO7_PIG Complement component C7 OS=Sus scrofa GN=C7 PE=1 SV=1	2	1300000	NA	1100000
A1A4Y4	IRGM_HUMAN Immunity-related GTPase family M protein OS=Homo sapiens GN=IRGM PE=1 SV=2	1	NA	NA	87000000
B4UIE3	SYD_ANASK Aspartate--tRNA ligase OS=Anaeromyxobacter sp. (strain K) GN=aspS PE=3 SV=1	1	43000000	NA	NA
E9PMX3	E9PMX3_HUMAN Uncharacterized protein OS=Homo sapiens GN=NDUFV1 PE=4 SV=1	1	4800000	NA	NA
id00032	MPN002	1	NA	74000000	NA
id01543	id01543	1	2800000	NA	NA
id01912	MPN097	1	NA	1400000	NA
id03087	MPN153	1	830000	NA	NA
id03313	MPN165	1	2100000	2700000	3900000
id03336	MPN167	1	NA	NA	2800000
id03357	MPN169	1	1700000	NA	NA
id03391	MPN173	1	470000	NA	NA
id03897	MPN210	1	1200000	NA	NA
id04113	MPN219	1	1600000	NA	NA
id04118	MPN220	1	1100000	NA	NA
id04187	MPN226	1	900000	NA	1500000
id04235	MPN229	1	1200000	1500000	NA
id04243	MPN230	1	1100000	NA	NA
id04292	MPN234	1	1200000	NA	NA
id04426	id04426	1	NA	NA	1900000
id04625	MPN255	1	1600000	NA	NA
id04633	MPN256	1	750000	NA	NA
id04728	MPN261	1	910000	NA	750000
id04891	MPN271	1	1100000	NA	NA
id04925	id04925	1	4100000	NA	NA
id05023	MPN279	1	540000	NA	NA
id05146	MPN284	1	350000	NA	NA
id05259	MPN288	1	NA	1000000	1700000
id05805	MPN320	1	4900000	1500000	NA
id05824	MPN321	1	990000	NA	NA
id05896	MPN325	1	840000	NA	NA
id06546	MPN361	1	580000	NA	NA
id07379	MPN402	1	510000	NA	NA
id07440	MPN406	1	960000	NA	NA
id07642	MPN415	1	240000	NA	NA
id08743	MPN471	1	NA	900000	NA
id09007	MPN488a	1	1500000	NA	NA
id09138	MPN493	1	110000	NA	NA
id09903	MPN528	1	2200000	NA	NA
id09982	MPN532	1	670000	NA	NA
id10063	MPN538	1	1300000	NA	NA
id10086	MPN541	1	2500000	NA	NA
id10155	MPN545	1	680000	NA	NA
id10537	MPN567	1	930000	NA	NA
id11361	MPN619	1	650000	NA	NA
id11737	MPN643	1	810000	NA	NA
id11941	MPN660	1	990000	NA	NA
id11959	id11959	1	NA	NA	9600000
O14556	G3PT_HUMAN Glyceraldehyde-3-phosphate dehydrogenase, testis-specific OS=Homo sapiens GN=GAPDHS PE=1 SV=2	1	NA	NA	8400000
O46654	TTHY_SORAR Transthyretin OS=Sorex araneus GN=TTR PE=1 SV=1	1	2800000	NA	NA
O70159	FETUA_CAVPO Alpha-2-HS-glycoprotein OS=Cavia porcellus GN=AHSG PE=2 SV=1	1	98000000	NA	110000000
O75462	CRLF1_HUMAN Cytokine receptor-like factor 1 OS=Homo sapiens GN=CRLF1 PE=1 SV=1	1	NA	23000000	NA
P01008	ANT3_HUMAN Antithrombin-III OS=Homo sapiens GN=SERPINC1 PE=1 SV=1	1	NA	15000000	NA
P01026	CO3_RAT Complement C3 OS=Rattus norvegicus GN=C3 PE=1 SV=3	1	13000000	NA	NA
P01703	LV105_HUMAN Ig lambda chain V-I region NEWM OS=Homo sapiens PE=1 SV=1	1	2000000	18000000	NA
P01711	LV208_HUMAN Ig lambda chain V-II region VIL OS=Homo sapiens PE=1 SV=1	1	NA	26000000	NA
P01857	IGHG1_HUMAN Ig gamma-1 chain C region OS=Homo sapiens GN=IGHG1 PE=1 SV=1	1	NA	7800000	NA
P01898	HA10_MOUSE H-2 class I histocompatibility antigen, Q10 alpha chain OS=Mus musculus GN=H2-Q10 PE=1 SV=3	1	1600000	NA	NA
P02648	APOA1_CANFA Apolipoprotein A-I OS=Canis familiaris GN=APOA1 PE=1 SV=2	1	350000000	210000000	NA
P03988	IGHM_RABIT Ig mu chain C region secreted form OS=Oryctolagus cuniculus PE=2 SV=1	1	24000000	NA	NA
P04004	VTNC_HUMAN Vitronectin OS=Homo sapiens GN=VTN PE=1 SV=1	1	6600000	NA	NA
P04186	CFAB_MOUSE Complement factor B OS=Mus musculus GN=Cfb PE=1 SV=2	1	2500000	NA	NA
P05546	HEP2_HUMAN Heparin cofactor 2 OS=Homo sapiens GN=SERPIND1 PE=1 SV=3	1	5100000	NA	NA
P06238	A2MG_RAT Alpha-2-macroglobulin OS=Rattus norvegicus GN=A2m PE=2 SV=2	1	44000000	NA	1900000
P06316	LV107_HUMAN Ig lambda chain V-I region BL2 OS=Homo sapiens PE=2 SV=1	1	NA	NA	40000000
P06867	PLMN_PIG Plasminogen OS=Sus scrofa GN=PLG PE=1 SV=3	1	NA	NA	5400000
P10959	EST1C_RAT Carboxylesterase 1C OS=Rattus norvegicus GN=Ces1c PE=1 SV=3	1	13000000	NA	NA
P12273	PIP_HUMAN Prolactin-inducible protein OS=Homo sapiens GN=PIP PE=1 SV=1	1	NA	710000	NA
P19221	THRB_MOUSE Prothrombin OS=Mus musculus GN=F2 PE=1 SV=1	1	5300000	NA	NA
P20757	ANGT_SHEEP Angiotensinogen OS=Ovis aries GN=AGT PE=1 SV=2	1	4300000	NA	NA
P22352	GPX3_HUMAN Glutathione peroxidase 3 OS=Homo sapiens GN=GPX3 PE=1 SV=2	1	1600000	NA	NA
P22458	VTNC_RABIT Vitronectin OS=Oryctolagus cuniculus GN=VTN PE=1 SV=1	1	9400000	NA	NA
P23284	PPIB_HUMAN Peptidyl-prolyl cis-trans isomerase B OS=Homo sapiens GN=PPIB PE=1 SV=2	1	28000000	NA	NA
P32247	BRS3_HUMAN Bombesin receptor subtype-3 OS=Homo sapiens GN=BRS3 PE=1 SV=1	1	NA	13000000	NA
P32261	ANT3_MOUSE Antithrombin-III OS=Mus musculus GN=Serpinc1 PE=1 SV=1	1	12000000	NA	NA
P33703	APOH_CANFA Beta-2-glycoprotein 1 OS=Canis familiaris GN=APOH PE=2 SV=1	1	12000000	NA	NA
P35527	K1C9_HUMAN Keratin, type I cytoskeletal 9 OS=Homo sapiens GN=KRT9 PE=1 SV=3	1	NA	NA	3400000
P35908	K22E_HUMAN Keratin, type II cytoskeletal 2 epidermal OS=Homo sapiens GN=KRT2 PE=1 SV=2	1	NA	NA	3700000
P36955	PEDF_HUMAN Pigment epithelium-derived factor OS=Homo sapiens GN=SERPINF1 PE=1 SV=4	1	1600000	NA	NA
P47776	HEP2_RABIT Heparin cofactor 2 OS=Oryctolagus cuniculus GN=SERPIND1 PE=2 SV=1	1	4100000	NA	NA
P47929	LEG7_HUMAN Galectin-7 OS=Homo sapiens GN=LGALS7 PE=1 SV=2	1	NA	NA	NA
P48770	CO9_HORSE Complement component C9 OS=Equus caballus GN=C9 PE=2 SV=1	1	2400000	NA	NA
P50828	HEMO_PIG Hemopexin OS=Sus scrofa GN=HPX PE=1 SV=1	1	1300000	NA	NA
P51689	ARSD_HUMAN Arylsulfatase D OS=Homo sapiens GN=ARSD PE=1 SV=2	1	1200000	NA	NA
P55145	MANF_HUMAN Mesencephalic astrocyte-derived neurotrophic factor OS=Homo sapiens GN=MANF PE=1 SV=3	1	NA	3400000	NA
P83704	APOA2_HORSE Apolipoprotein A-II OS=Equus caballus GN=APOA2 PE=1 SV=1	1	44000000	23000000	14000000
Q28372	GELS_HORSE Gelsolin OS=Equus caballus GN=GSN PE=1 SV=2	1	10000000	NA	NA
Q28377	FINC_HORSE Fibronectin (Fragment) OS=Equus caballus GN=FN1 PE=2 SV=2	1	7400000	NA	NA
Q53HC5	KLH26_HUMAN Kelch-like protein 26 OS=Homo sapiens GN=KLHL26 PE=1 SV=2	1	680000	NA	NA
Q593B6	FA5_PSETE Coagulation factor V OS=Pseudonaja textilis GN=F5 PE=2 SV=1	1	2000000	NA	NA
Q5JRC9	FA47A_HUMAN Protein FAM47A OS=Homo sapiens GN=FAM47A PE=1 SV=3	1	NA	2600000	NA
Q5R543	HEMO_PONAB Hemopexin OS=Pongo abelii GN=HPX PE=2 SV=1	1	11000000	NA	NA
Q64268	HEP2_RAT Heparin cofactor 2 OS=Rattus norvegicus GN=Serpind1 PE=2 SV=1	1	7200000	NA	NA
Q6IE36	OVOS2_HUMAN Ovostatin homolog 2 OS=Homo sapiens GN=OVOS2 PE=2 SV=2	1	NA	NA	140000000
Q7Z3Z4	PIWL4_HUMAN Piwi-like protein 4 OS=Homo sapiens GN=PIWIL4 PE=2 SV=2	1	NA	NA	1100000
Q7Z4R7	Q7Z4R7_HUMAN Uncharacterized protein OS=Homo sapiens GN=ATP6V0E2 PE=2 SV=1	1	NA	1200000	NA
Q8EWZ1	ATPD_MYCPE ATP synthase subunit delta OS=Mycoplasma penetrans (strain HF-2) GN=atpH PE=3 SV=1	1	76000000	38000000	NA
Q921I1	TRFE_MOUSE Serotransferrin OS=Mus musculus GN=Tf PE=1 SV=1	1	22000000	21000000	3700000
Q93070	NAR4_HUMAN Ecto-ADP-ribosyltransferase 4 OS=Homo sapiens GN=ART4 PE=2 SV=2	1	14000000	NA	NA
Q96A05	VATE2_HUMAN V-type proton ATPase subunit E 2 OS=Homo sapiens GN=ATP6V1E2 PE=1 SV=1	1	8900000	NA	NA
Q9BX95	SGPP1_HUMAN Sphingosine-1-phosphate phosphatase 1 OS=Homo sapiens GN=SGPP1 PE=1 SV=2	1	3900000	NA	NA
Q9GZL7	WDR12_HUMAN Ribosome biogenesis protein WDR12 OS=Homo sapiens GN=WDR12 PE=1 SV=2	1	3200000	NA	NA
Q9NQ88	TIGAR_HUMAN Probable fructose-2,6-bisphosphatase TIGAR OS=Homo sapiens GN=TIGAR PE=1 SV=1	1	NA	4100000	NA
Q9NRJ4	TULP4_HUMAN Tubby-related protein 4 OS=Homo sapiens GN=TULP4 PE=2 SV=2	1	3300000	NA	NA
Q9NU22	MDN1_HUMAN Midasin OS=Homo sapiens GN=MDN1 PE=1 SV=2	1	NA	NA	NA
Q9SZW7	GDL68_ARATH GDSL esterase/lipase At4g30140 OS=Arabidopsis thaliana GN=At4g30140 PE=2 SV=1	1	10000000	NA	NA
Q9XIF0	DRL13_ARATH Putative disease resistance protein At1g59780 OS=Arabidopsis thaliana GN=At1g59780 PE=2 SV=1	1	200000000	160000000	97000000
Q9XT27	CERU_SHEEP Ceruloplasmin OS=Ovis aries GN=CP PE=2 SV=1	1	11000000	NA	NA
Q9Y287	ITM2B_HUMAN Integral membrane protein 2B OS=Homo sapiens GN=ITM2B PE=1 SV=1	1	NA	NA	1400000

## Sheet: Sulfide MutSC1 MS
			MutSC1
			2021MQ042_ARMO											Digestion type	LysC_Chymo	LysC_GluC	LysC_Tryp	Tryp_GluC_20pto	Tryp_GluC_45pto
Protein.Group.Accessions	Description	PeptidesNumber	LysC_Tryp	LysC_GluC	LysC_Chym		PDB ID	Annotated Sequence	Modifications	# PSMs	# Proteins	# Protein Groups	Theo. MH+ [Da]	# Missed Cleavages	Areas: F1: Sample	Areas: F2: Sample	Areas: F3: Sample	Areas: F5: Sample	Areas: F6: Sample	Positions in Master Proteins	Ions Score Mascot	Confidence
Accessions	Description	PeptidesNumber	LysC_Tryp	LysC_GluC	LysC_Chym		Cys12	[-].NTYLLQMTQSENSCTHFPGNLPNMLR.[D]	1ﾗCarbamidomethyl [C14]; 1ﾗOxidation [M24]	1	1	1	3082.42	0						MutSC1_26 [1-26]	33.94	High
id03965	MPN213	67	47000000	1.16667e+07	29000000			[-].NTYLLQMTQSENSCTHFPGNLPNMLR.[D]	1ﾗCarbamidomethyl [C14]; 2ﾗOxidation [M7; M24]	1	1	1	3098.41	0			480000			MutSC1 [1-26]	42.94	High
id10636	MPN573	38	26000000	10300000	1.56667e+07			[Y].LGCQALSEMIQFY.[L]	1ﾗCarbamidomethyl [C3]	1	33	1	1559.72	1	520000					MutSC1_26 [62-74]; [207-219]	25.99	Medium
id07348	MPN400	37	4.23333e+07	2.06667e+07	31000000			[Y].LGCQALSEMIQF.[Y]	1ﾗCarbamidomethyl [C3]; 1ﾗOxidation [M9]	1	33	1	1412.65	0	2100000					MutSC1_26 [62-73]; [207-218]	44.77	High
id06896	MPN376	33	23000000	1.07667e+07	1.91667e+07			[K].GYLGCQALSE.[M]	1ﾗCarbamidomethyl [C5]	2	33	1	1097.49	0		18000000				MutSC1_26 [60-69]; [205-214]	35.8	High
id04194	MPN227	27	7.23333e+06	4600000	7.26667e+06			[K].GYLGCQALSEMIQF.[Y]	1ﾗCarbamidomethyl [C5]	2	33	1	1616.74	1	24000000					MutSC1_26 [60-73]; [205-218]	53.09	High
id07211	MPN394	27	8.53333e+06	3.76667e+06	9.96667e+06			[K].GYLGCQALSEMIQF.[Y]	1ﾗCarbamidomethyl [C5]; 1ﾗOxidation [M11]	3	33	1	1632.74	1	11000000					MutSC1_26 [60-73]; [205-218]	53.84	High
id02773	MPN141	25	25000000	2.07667e+07	20000000			[K].GYLGCQALSEMIQFY.[L]	1ﾗCarbamidomethyl [C5]; 1ﾗOxidation [M11]	2	33	1	1795.8	2	710000					MutSC1_26 [60-74]; [205-219]	34.85	High
id10620	MPN572	23	1.86333e+07	6.76667e+06	1.73333e+07		Cys62	[E].DFKGYLGCQALSE.[M]	1ﾗCarbamidomethyl [C8]	6	33	1	1487.68	1				4000000	4700000	MutSC1_26 [57-69]; [202-214]	54.39	High
P27425	TRFE_HORSE Serotransferrin OS=Equus caballus GN=TF PE=2 SV=1	22	6.83333e+06	6.66667e+06	5.53333e+06			[Y].LGCQALSEMIQF.[Y]	1ﾗNethylmaleimide [C3]	1	33	1	1464.69	0	360000					MutSC1_26 [62-73]; [207-218]	29.65	High
id10918	MPN592	20	1.74333e+07	2.64667e+06	7.93333e+06			[K].GYLGCQALSEMIQF.[Y]	1ﾗNethylmaleimide [C5]	1	33	1	1684.77	1	790000					MutSC1_26 [60-73]; [205-218]	25.59	Medium
IL10WT_MutSC1	IL10WT_MutSC1	20	6400000	3.56667e+07	17000000			[E].MIQFYLEEVMPQAENQDPDIK.[A]	1ﾗOxidation [M10; M]	4	33	1	2554.18	3		5500000				MutSC1_26 [70-90]; [215-235]	39.64	High
id08000	MPN434	19	26000000	13000000	32000000			[K].GYLGCQALSEMIQF.[Y]	1ﾗOxidation [M11]; 1ﾗNethylmaleimide [C5]	2	33	1	1700.77	1	350000					MutSC1_26 [60-73]; [205-218]	37.81	High
id08268	MPN444	18	4.36667e+06	1550000	5.76667e+06			[E].VMPQAENQDPDIK.[A]	1ﾗOxidation [M2]	2	33	1	1500.7	1		20000000				MutSC1_26 [78-90]; [223-235]	82.16	High
id09089	MPN491	18	1.34333e+07	2.19333e+06	1.62667e+07			[Y].LEEVMPQAENQDPDIK.[A]	1ﾗOxidation [M5]	2	33	1	1871.87	0	5000000					MutSC1_26 [75-90]; [220-235]	74.49	High
id00013	MPN001	16	3200000	1.57333e+06	2.46667e+06			[F].YLEEVMPQAENQDPDIK.[A]	1ﾗOxidation [M6]	8	33	1	2034.93	1	16000000					MutSC1_26 [74-90]; [219-235]	88.17	High
id07174	MPN392	16	1.63333e+07	4300000	5700000			[-].NTYLLQMTQSE.[N]	1ﾗOxidation [M7]	2	1	1	1343.61	0		490000		1700000		MutSC1_26 [1-11]	40.44	High
id09999	MPN533	16	7100000	590000	2.33333e+06			[-].NTYLLQMTQSE.[N]		2	1	1	1327.62	0				3300000	3900000	MutSC1_26 [1-11]	44.88	High
id08071	MPN436	15	3.36667e+06	2400000	4.43333e+06			[K].DQLDNLLLKE.[S]		3	33	1	1200.65	1				2000000	2100000	MutSC1_26 [43-52]; [188-197]	35.39	High
id09062	MPN489	15	3.23333e+06	1.41333e+06	4.03333e+06			[E].FDIFINYIE.[A]		1	33	1	1173.58	0		2600000				MutSC1_26 [145-153]; [290-298]	27.21	Medium
id11095	MPN606	15	7.93333e+06	3700000	5.36667e+06			[K].NAFNKLQEK.[G]		1	33	1	1091.58	2					15000000	MutSC1_26 [128-136]; [273-281]	29.85	Medium
id07190	MPN393	14	1.47667e+07	13000000	1.33333e+07			[K].AVEQVKNAFNK.[L]		1	33	1	1247.67	2					2500000	MutSC1_26 [122-132]; [267-277]	24.63	Medium
id02838	MPN142	13	1.25333e+07	6.86667e+06	7600000			[K].AHVNSLGENLK.[T]		12	33	1	1181.63	0			5500000		22000000	MutSC1_26 [91-101]; [236-246]	45.52	High
id07155	MPN391	13	9.33333e+06	1.14667e+07	6100000			[E].VMPQAENQDPDIK.[A]		5	33	1	1484.7	1		69000000			95000000	MutSC1_26 [78-90]; [223-235]	66.81	High
id07935	MPN430	13	4.46667e+06	3900000	5.73333e+06			[K].ESLLEDFK.[G]		16	33	1	980.494	0	8500000	11000000	2700000			MutSC1_26 [52-59]; [197-204]	54.97	High
id08329	MPN447	13	5950000	2800000	2070000			[K].DQLDNLLLK.[E]		8	33	1	1071.6	0	8000000	16000000	11000000			MutSC1_26 [43-51]; [188-196]	36.08	High
id12024	MPN665	13	8.13333e+06	4.43333e+06				[Y].LEEVMPQAENQDPDIK.[A]		4	33	1	1855.87	0	7800000					MutSC1_26 [75-90]; [220-235]	73.44	High
id07110	MPN389	12	6200000	5750000	11100000			[F].YLEEVMPQAENQDPDIK.[A]		11	33	1	2018.94	1	5700000					MutSC1_26 [74-90]; [219-235]	82.01	High
id00674	MPN036	11	9600000	3450000	6.86667e+06
id07133	MPN390	11	9.83333e+06	2.47667e+06	10350000
id12369	MPN684	11	1.66667e+06	1.24667e+06	1.83333e+06
id05426	MPN302	10	1.38667e+06	1.09333e+06	2720000
id08410	MPN452	10	4.66667e+06	2.59667e+06	2.26667e+06
id08864	MPN479	10	2680000	2140000	4.43333e+06
id09961	MPN531	10	1.07333e+06	640000	1100000
id05949	MPN331	9	2.33333e+06	1.38667e+06	2.23333e+06
id10317	MPN555	9	4550000	2.16667e+06	430000
id10642	MPN574	9	1.62333e+07	6.96667e+06	1.10667e+07
id11538	MPN629	9	1.66333e+06	360000	1.53667e+06
id04421	MPN240	8	1600000	460000	1300000
id04837	MPN267	8	470000	620000	1690000
id07899	MPN428	8	3.26667e+06	600000	1500000
id07923	MPN429	8	3700000	2000000	7300000
id12153	MPN674	8	1.57333e+06	810000	1.69667e+06
id01566	MPN083	7	3.06667e+06		1680000
id02379	MPN120	7	1.96667e+06		4500000
id00513	MPN029	6	4.26667e+06	320000	2400000
id03522	MPN191	6	1.39667e+06	900000	1300000
id04560	MPN250	6	980000		820000
id09348	MPN506	6	2500000	2.83333e+06	4600000
id11564	MPN631	6	4850000	2.19667e+06	6650000
Q5XLE4	ALBU_EQUAS Serum albumin OS=Equus asinus GN=ALB PE=1 SV=1	6	96000000	4.13333e+07	140310000
id00989	MPN051	5	1200000		750000
id02338	MPN119	5	1.83333e+06	79000	1100000
id04786	MPN263	5	1.40667e+07	7.96667e+06	1500000
id05694	MPN314	5	1.84667e+06	2660000
id05833	MPN322	5	2000000	430000	1.14667e+06
id06748	MPN372	5	290000		700000
id07373	MPN401	5	4700000		720000
id08490	MPN456	5	2500000	1555000	2.36333e+06
id12002	MPN664	5	1300000	1000000	1510000
id12132	MPN671	5	1.31667e+06	3400000	700000
P35747	ALBU_HORSE Serum albumin OS=Equus caballus GN=ALB PE=1 SV=1	5	17200000	24200000	5200000
P38029	A1AT2_HORSE Alpha-1-antiproteinase 2 OS=Equus caballus PE=1 SV=2	5	10950000		4.29667e+06
id00433	MPN024	4	1.38333e+06		160000
id01022	MPN053	4	4200000	660000	7400000
id01282	MPN067	4	873333	990000	1100000
id01595	MPN084	4	1765000	1900000	3905000
id03047	MPN152	4	1.40333e+06		2.22333e+06
id03281	MPN162	4	680000	955000	7.33333e+06
id03686	MPN200	4	2.36667e+06	1600000	1315000
id06907	MPN377	4	5700000	1800000	1750000
id07098	MPN388	4			542667
id09681	MPN516	4	793333	440000
id09930	MPN530	4	1400000		1650000
id01207	MPN063	3	590000		860000
id02386	MPN121	3	2850000	2.08333e+06	2600000
id04833	MPN266	3	925000
id04957	MPN275	3	238000	390000	260000
id05146	MPN284	3	435000		870000
id05589	MPN310	3	380000	550000	500000
id05859	MPN324	3	1120000		300000
id05968	MPN332	3	1980000		1200000
id07490	MPN407	3	655000	375000
id08427	MPN454	3	1800000		655000
id09823	MPN523	3	4450000	3000000	2650000
id11453	MPN625	3	1300000		850000
id11737	MPN643	3	766667	720000
id12151	MPN673	3	3500000	170000	535000
id12248	MPN678	3	550000		710000
P01023	A2MG_HUMAN Alpha-2-macroglobulin OS=Homo sapiens GN=A2M PE=1 SV=3	3	1135000	620000
id01193	MPN061	2	405000
id01237	MPN066	2			400000
id01539	MPN082	2	1500000		1500000
id02159	MPN109	2	950000		800000
id03137	MPN154	2	1500000	1065000	490000
id03477	MPN185	2	650000
id03807	MPN207	2	860000		1275000
id05356	MPN295	2	1300000	230000	1900000
id05805	MPN320	2			1020000
id07070	MPN386	2	990000	580000
id07313	MPN398	2	1080000		1450000
id07322	MPN399	2			2070000
id07440	MPN406	2	130000		260000
id07862	MPN427	2	200000
id08193	MPN442	2	420000	490000
id08741	MPN470	2
id08809	MPN474	2	3100000	2300000	4050000
id09150	MPN495	2	2350000	990000	1200000
id09903	MPN528	2	755000	690000	3200000
id10423	MPN562	2	360000		1500000
id10855	MPN588	2	390000	260000	390000
id10936	MPN595	2	200000		540000
id11097	MPN607	2	1860000		3200000
id11274	MPN616	2	260000		730000
id11646	MPN636	2	2100000		660000
id11672	MPN638	2	555000
id11718	MPN641	2	690000		2550000
id11977	id11977	2	1250000	980000
id12065	MPN668	2	2550000
P12387	CO3_CAVPO Complement C3 OS=Cavia porcellus GN=C3 PE=1 SV=2	2	300000		600000
Q8N3K9	CMYA5_HUMAN Cardiomyopathy-associated protein 5 OS=Homo sapiens GN=CMYA5 PE=1 SV=3	2		1800000	2100000
B4DG41	B4DG41_HUMAN Uncharacterized protein OS=Homo sapiens GN=C10orf131 PE=2 SV=1	1		4900000
C9J031	C9J031_HUMAN Uncharacterized protein OS=Homo sapiens GN=MKRN1 PE=4 SV=1	1
id00049	MPN003	1			160000
id00081	MPN004	1	2000000	880000
id00375	MPN021	1			110000
id00406	MPN023	1	320000
id00443	MPN025	1	540000
id01214	MPN064	1
id01912	MPN097	1	3000000		2700000
id02752	MPN140	1	1200000
id02983	MPN148	1			290000
id03196	MPN157	1	560000
id03259	MPN161	1			620000
id03313	MPN165	1	4800000	2800000	4200000
id03329	MPN166	1	470000
id03336	MPN167	1			2000000
id03357	MPN169	1	470000
id03394	MPN174	1	1800000
id03427	MPN180	1			510000
id03504	MPN187	1	3700000
id03518	MPN190	1			250000
id04235	MPN229	1		120000
id04243	MPN230	1	88000
id04274	MPN233	1	330000
id04614	MPN254	1	470000
id04633	MPN256	1	390000	84000
id04946	MPN273	1	3100000
id05051	MPN280	1			450000
id05076	MPN281	1	730000		910000
id05259	MPN288	1	690000		3000000
id05849	MPN323	1		96000
id05906	MPN327	1	290000
id06391	MPN352	1	1100000
id06976	MPN381	1	630000
id06979	id06979	1			3800000
id07023	MPN383	1			2200000
id07056	MPN384	1	310000
id07090	MPN387	1	1100000
id08552	MPN459	1	1400000
id08811	MPN474a	1	67000
id09333	MPN505	1	3200000		2600000
id10071	MPN539	1	890000		710000
id10196	MPN547	1	340000	150000
id10537	MPN567	1		430000
id10669	MPN576	1	1900000
id10722	id10722	1			1600000
id10986	MPN598	1		650000
id11413	MPN621	1	460000
id11524	MPN628	1			850000
id11707	MPN640	1	490000
id11853	MPN653	1		280000
id11941	MPN660	1	180000
O43364	HXA2_HUMAN Homeobox protein Hox-A2 OS=Homo sapiens GN=HOXA2 PE=1 SV=1	1			88000000
P02062	HBB_HORSE Hemoglobin subunit beta OS=Equus caballus GN=HBB PE=1 SV=1	1	1300000
P02648	APOA1_CANFA Apolipoprotein A-I OS=Canis familiaris GN=APOA1 PE=1 SV=2	1	1000000	1000000
P22458	VTNC_RABIT Vitronectin OS=Oryctolagus cuniculus GN=VTN PE=1 SV=1	1	330000
P23284	PPIB_HUMAN Peptidyl-prolyl cis-trans isomerase B OS=Homo sapiens GN=PPIB PE=1 SV=2	1	1900000
P24534	EF1B_HUMAN Elongation factor 1-beta OS=Homo sapiens GN=EEF1B2 PE=1 SV=3	1		1000000
P35527	K1C9_HUMAN Keratin, type I cytoskeletal 9 OS=Homo sapiens GN=KRT9 PE=1 SV=3	1			410000
P35908	K22E_HUMAN Keratin, type II cytoskeletal 2 epidermal OS=Homo sapiens GN=KRT2 PE=1 SV=2	1			1500000
P83704	APOA2_HORSE Apolipoprotein A-II OS=Equus caballus GN=APOA2 PE=1 SV=1	1	3000000		2200000
Q07326	PIGF_HUMAN Phosphatidylinositol-glycan biosynthesis class F protein OS=Homo sapiens GN=PIGF PE=1 SV=1	1			2200000
Q0GE19-5	NTCP7_HUMAN Isoform 5 of Sodium/bile acid cotransporter 7 OS=Homo sapiens GN=SLC10A7	1			540000
Q13769	THOC5_HUMAN THO complex subunit 5 homolog OS=Homo sapiens GN=THOC5 PE=1 SV=2	1	1800000
Q15916	ZBTB6_HUMAN Zinc finger and BTB domain-containing protein 6 OS=Homo sapiens GN=ZBTB6 PE=2 SV=1	1			7600000
Q29482	CLUS_HORSE Clusterin OS=Equus caballus GN=CLU PE=2 SV=1	1	1000000
Q593B6	FA5_PSETE Coagulation factor V OS=Pseudonaja textilis GN=F5 PE=2 SV=1	1	1100000
Q5B934	DAPB_EMENI Probable dipeptidyl-aminopeptidase B OS=Emericella nidulans (strain FGSC A4 / ATCC 38163 / CBS 112.46 / NRRL 194 / M139) GN=dapB PE=3 SV=2	1
Q5R543	HEMO_PONAB Hemopexin OS=Pongo abelii GN=HPX PE=2 SV=1	1		1100000
Q6ICC9	LDOCL_HUMAN Protein LDOC1L OS=Homo sapiens GN=LDOC1L PE=2 SV=1	1	690000
Q6IQ32	ADNP2_HUMAN ADNP homeobox protein 2 OS=Homo sapiens GN=ADNP2 PE=1 SV=1	1	2600000
Q8NET5	NFAM1_HUMAN NFAT activation molecule 1 OS=Homo sapiens GN=NFAM1 PE=1 SV=1	1		130000
Q8WXA8	5HT3C_HUMAN 5-hydroxytryptamine receptor 3C OS=Homo sapiens GN=HTR3C PE=1 SV=2	1			2900000
Q99988	GDF15_HUMAN Growth/differentiation factor 15 OS=Homo sapiens GN=GDF15 PE=1 SV=3	1	900000
Q9GZK3	OR2B2_HUMAN Olfactory receptor 2B2 OS=Homo sapiens GN=OR2B2 PE=2 SV=1	1
Q9H6D8	FNDC4_HUMAN Fibronectin type III domain-containing protein 4 OS=Homo sapiens GN=FNDC4 PE=2 SV=1	1	8300000
Q9XIF0	DRL13_ARATH Putative disease resistance protein At1g59780 OS=Arabidopsis thaliana GN=At1g59780 PE=2 SV=1	1			5000000

## Sheet: Sulfide MutSC1 PRM + MS
PRM analysis	Peptide	m/z	z
	NTYLLQMTQSENSCcarbaTHFPGNLPNMoxLR	1028.14	3
	NTYLLQMoxTQSENSCcarbaTHFPGNLPNMoxLR	1033.48	3
	Peptide masses (m/z) defined in the PRM method for further fragmentation.
