# Supplementary material for: Bacterial expression of a designed single‐chain IL‐10 prevents severe lung inflammation
Source: Mol Syst Biol. 2023 Jan 4;19(1):e11037. doi: 10.15252/msb.202211037 (PMC9834763; doi:10.15252/msb.202211037)
Supplement: Supplementary file 6 — Dataset EV2 [file MSB-19-e11037-s012.xlsx]

## Sheet: ReadMe
Dataset EV2. Energy calculations using FoldXv5 (see Methods). Values are provided in Kcal/mol. For each of the mutants (Mut1, Mut2, and Mut3), interaction energies with R1 and R2 independently and stability energy in the apo form and in the complex has been calculated (Summary analysis sheet). Energies have been calculated in three independent PDB models (2ilk, 1y6k, and 6x93). Stability and Inte…

## Sheet: Summary analysis
Mutant	Model	DDGStability	DDGInteraction_R1	DDGInteraction_R2	DDGStabilityComplex
Mut1	2ilk	-5.91963
Mut2	2ilk	-5.24931
Mut3	2ilk	-1.45266
Mut1	1y6k	-5.57689	-7.6354		-10.2212
Mut2	1y6k	-4.24539	-2.662		-6.71332
Mut3	1y6k	-1.30917	-2.2395		-2.83119
Mut1	6x93	-2.05981	0.74141	-0.4357	-3.13052
Mut2	6x93	-2.23692	1.3284	-0.2881	-1.55588
Mut3	6x93	-2.4908	-0.2762	-1.3807	-4.46315
Mut1	1j7v	-1.59831	-3.4047		-4.93326
Mut2	1j7v	-2.18728	-1.4978		-3.03569
Mut3	1j7v	0.302477	-2.057		-1.32807

## Sheet: 1y6k_ΔΔStability
	A	C	D	E	F	G	H	I	K	L	M	N	P	Q	R	S	T	V	W	Y
C12	8.88246	0.00163838	9.70555	10.3328	11.6237	8.3004	11.1415	14.6907	10.5094	11.2544	10.3633	9.80307	10.617	10.8664	10.8945	9.70583	12.0039	11.3954	10.3367	11.9063
T13	-0.159917	-1.01724	-0.906881	-1.88441	-0.463871	-0.993133	-0.25058	1.46167	-0.35106	-0.573604	0.787506	-0.438549	-1.91201	-1.74438	-0.514268	-0.513548	-0.0231829	-0.306475	-0.90001	-0.154035
H14	-0.207164	-0.288316	-2.67587	-0.230873	-0.266251	-7.17429	-0.00323332	-0.0394707	-2.5354	0.212103	-0.310184	-2.56655	1.36672	-0.33104	-2.78071	-3.47699	-3.05847	-0.105808	-0.516016	-0.201195
F15	6.48231	-0.926447	4.33968	6.08251	-0.129925	6.18222	13.0628	7.2432	8.03871	5.53005	1.0076	4.11973	14.3965	4.11273	8.58041	6.84938	9.71383	6.45587	14.7369	12.8454
P16	3.11499	4.05536	3.36816	2.23514	3.36378	3.07606	4.01741	3.52444	3.31476	3.49053	3.65298	3.67609	-2.70539e-12	3.29248	3.4194	3.52106	3.76454	3.87854	3.58668	3.42035
G17	2.88341	2.73628	2.61527	2.08303	2.18755	0	2.33477	3.08555	1.60783	1.83618	1.37479	2.97322	8.00064	2.35468	1.65244	3.2412	4.76997	4.28068	0.768315	1.14042
N18	0.643346	0.720623	-1.33324	-0.257186	-1.21129	1.61018	0.704989	-0.414639	-0.629543	-1.75232	-0.952187	-1.27542e-12	-0.285016	-0.344603	-0.667892	1.25323	1.86206	0.848255	-0.673048	-1.14342
L19	6.79571	6.67465	8.29076	3.37129	8.39322	9.6519	11.8251	1.87487	6.4099	-0.0217239	1.75925	8.12345	3.52198	4.34395	6.46893	9.7258	8.05862	4.16493	10.7618	10.6179
P20	2.23532	3.57817	1.0014	1.52295	2.28472	2.13523	3.57893	2.10634	2.21111	1.78463	1.56211	2.59144	-0.00543157	2.29579	2.27259	2.13549	1.85785	2.91147	1.70259	2.50533
N21	-0.893398	0.765039	-0.93365	-1.91529	-0.95077	0.290699	0.916065	0.298625	-0.621821	-0.58616	-0.835128	-0.0797363	-4.213	-0.782553	-0.107299	-0.86007	0.0458066	1.05298	-0.11607	-0.684855
M22	3.93307	3.75531	5.25381	4.0633	0.886288	5.21972	3.0796	0.479448	3.97474	-0.276443	-0.0266687	5.14764	10.0984	3.55672	5.07386	3.28466	2.51761	2.30999	3.85423	2.00898
L23	5.6165	4.84222	7.95393	5.63199	1.78253	7.41302	5.50212	0.492199	5.14965	-0.182205	-0.725826	5.62157	9.6283	4.36932	5.22829	7.13168	5.56739	2.38751	1.67831	3.60078
R24	-0.0367248	1.35696	0.487689	-0.217319	-0.735981	1.47268	0.859334	-0.387053	-0.168675	-0.62076	-1.39118	1.09925	4.01493	-0.57324	-0.0123265	0.179223	0.254814	1.01653	-0.26113	-0.625938
D25	0.132298	1.81775	-0.0624638	0.00894432	0.547397	1.99952	1.77188	2.9139	-0.430608	-0.0838067	-0.417371	0.440451	5.91051	0.232297	-0.425951	0.224484	3.95969	3.6747	0.0131074	0.570762
L26	7.38506	7.85541	11.5124	9.50137	9.21421	11.0901	7.44807	3.46405	7.92074	-0.0151905	0.0641634	7.46606	16.1092	7.1872	7.97158	10.3307	6.56479	4.01799	21.752	20.3447
R27	6.6155	7.46047	10.8363	8.66478	6.94765	8.3856	6.88442	4.95014	3.6628	4.43629	4.41794	5.84482	13.8097	5.32974	-0.0270064	8.83682	7.62496	6.23865	6.77474	6.01728
D28	-1.33656	0.805882	-0.0199516	-0.63245	-1.85936	0.440826	0.157082	0.620974	-1.31245	-2.67686	-2.09878	-0.0921111	4.3365	-1.1744	-1.14032	-0.838461	1.41123	2.05201	-1.53195	-1.94066
A29	0	3.24263	7.93456	4.83392	7.29477	3.1751	13.6052	8.59908	4.01461	3.03717	0.280322	5.6241	11.0949	1.60774	2.87807	3.65202	6.75204	7.86724	12.9615	4.66304
F30	5.4928	6.05521	11.0903	10.223	-0.0191982	8.7856	4.20939	7.21106	5.00306	0.671396	0.54138	7.6305	17.9465	6.27768	6.43966	7.20005	5.92135	4.57099	1.86824	1.60336
S31	-1.19041	1.21041	1.28517	0.358796	-3.27995	-0.981789	0.308032	-0.987958	-1.31763	-1.47412	-2.49131	0.34216	3.72413	-1.38246	-0.769729	-0.00408045	0.128307	-0.141492	-2.68596	-2.71081
R32	1.67236	2.02503	2.61867	2.10582	1.99672	3.22422	1.50671	3.25432	-0.133802	0.878423	0.382935	1.38321	6.31706	1.03733	-0.0747003	1.34777	4.0004	3.63986	2.05085	1.43971
V33	4.00424	3.38932	7.51455	8.77858	33.1485	5.39001	21.4299	-2.42133	6.90542	-0.647561	-0.307567	3.22425	11.6537	2.24436	20.6326	3.22273	1.95918	-0.0561088	48.9096	43.2458
K34	1.79915	3.47276	4.86419	2.90037	2.84914	4.02098	3.30141	2.19518	-0.170647	0.197941	0.853891	3.77442	11.6924	2.15414	-0.0758198	1.05376	3.70063	3.66645	1.8913	2.91754
T35	-0.389536	0.553823	-0.283259	-0.377931	-2.01925	0.5399	0.0906347	-0.914648	-1.39933	-1.15304	-1.74618	-0.141076	-1.86485	-1.34327	-1.29823	0.213093	-9.1414e-05	-0.0279192	-2.02897	-1.58849
F36	7.41856	7.7196	8.53275	7.15127	0.0197088	8.85415	4.18091	3.95227	4.69221	2.408	2.95342	4.97857	4.11639	5.73115	5.29428	7.33788	7.07841	5.80972	2.40754	1.04799
F37	9.0964	9.28348	14.4364	12.6477	-0.0735342	12.6573	5.72466	6.32462	9.77725	4.32101	2.4041	8.88628	11.835	9.78502	11.9786	10.6468	9.43162	5.26307	6.05007	2.05168
Q38	0.608184	0.804316	3.06588	1.56013	1.25342	2.04023	1.12107	0.638345	-2.69815	-0.649822	-1.10257	0.516158	12.3779	-0.0156739	-2.53496	1.51511	1.97636	1.53685	1.72056	1.42712
M39	0.94148	1.61885	2.08606	1.21708	0.360131	2.06059	0.890947	1.47094	0.10961	-0.324141	-0.0185309	1.1507	8.30125	0.146531	-0.552332	-0.338723	0.795035	2.12454	0.746672	0.456019
K40	2.69778	3.06679	6.29786	3.82687	3.915	6.13689	3.96485	6.10438	-0.0144365	-0.114876	-0.515917	1.67209	15.4393	2.42663	1.10415	3.27645	9.24663	4.80295	0.298757	4.5085
D41	1.46393	2.00137	-0.0181227	4.3789	14.4472	1.7802	10.2636	1.77751	2.24107	2.51133	3.3409	0.606414	12.0804	5.9592	-3.41133	2.83556	1.11384	2.85225	14.5823	11.2275
Q42	0.595743	0.689845	1.7435	0.995726	-0.348588	0.772745	-0.911668	0.772991	-1.71216	0.328488	0.427715	0.303409	-0.582135	-0.171735	-3.15988	0.296948	0.937912	1.0434	0.604768	0.111455
L43	2.15408	1.99708	1.29621	4.08755	1.85284	2.96308	2.47454	1.63639	2.7976	-0.0123327	-0.533807	1.7533	4.49151	2.47897	1.94711	2.47479	3.66037	4.03299	0.687414	2.55705
D44	0.58039	0.0651712	-0.0167491	0.538401	-0.00601452	0.108218	-0.371335	0.0685021	-0.264934	0.0805394	0.750546	-0.716321	3.29009	-0.0960288	-1.17728	0.146359	0.261654	0.287639	0.558137	0.00808892
N45	0.340714	0.118078	-0.642581	0.141894	-3.64398	1.16664	0.806046	-1.00672	-0.835916	-1.68039	-3.0714	-0.0306747	-0.921863	0.151348	-0.777908	0.0279828	0.433024	1.27327	-0.805697	0.708415
L46	4.00067	4.03548	6.4212	5.55442	3.28486	5.35255	4.00608	2.20369	1.27058	-0.0595073	0.810641	4.05514	3.97709	3.4897	0.402946	5.26082	3.76694	3.53418	2.33825	3.71676
L47	7.85873	7.93591	11.6006	9.61623	5.63657	8.92278	2.96481	4.28646	4.62279	-0.199824	0.299053	7.70109	17.1497	6.2311	7.21844	9.7835	9.24236	5.46	5.89687	14.0581
L48	6.29834	5.99754	11.1135	10.5209	5.25063	8.89029	2.71082	5.55907	3.19643	-0.0354022	-1.27584	4.12579	10.7802	5.43403	8.26203	6.58888	7.18727	5.66345	9.66577	11.8252
K49	2.87021	4.06961	4.14513	3.98649	-0.544267	3.6796	2.23172	2.90847	-0.206601	1.74226	0.840506	4.2107	2.77685	2.7365	1.23646	2.28387	3.88333	4.56729	0.560813	0.611106
E50	1.83798	2.90209	-0.244974	1.59304e-11	-0.0487084	1.14275	0.665421	2.22018	1.01942	-0.183384	0.326583	-0.788201	-0.755639	1.02204	0.11789	1.5791	2.06739	2.67711	0.491978	0.10733
S51	-1.02194	-0.175649	-0.786001	-1.93637	-2.22214	0.45139	-0.309219	-3.45829	-1.81245	-2.39735	-3.48791	-0.292502	0.583261	-2.03962	-1.20208	-0.00895806	-0.24162	-1.52499	-2.13629	-2.15777
L52	7.32933	7.39898	10.7497	9.64565	13.5552	10.611	17.3244	5.55474	9.60673	0.000507826	0.00647849	8.29061	8.44946	7.72172	16.9594	8.20005	5.24615	3.72068	26.7766	18.6991
L53	2.65546	4.11045	5.23095	2.67948	0.195805	5.29351	3.79064	5.59083	1.35662	-0.00182181	-0.744918	4.81445	17.0502	2.65731	2.05838	4.93738	4.16233	6.09154	2.16969	0.723442
E54	0.480203	1.68299	0.990783	-0.015264	-1.06603	1.71136	1.17048	-0.609994	-0.0149641	-0.490287	-1.6352	1.48049	7.50106	-0.471667	-0.224895	0.66208	0.403186	0.833659	-0.329243	-0.843983
D55	2.983	3.58104	-0.18552	1.51648	3.15209	5.65634	2.82768	3.5994	2.79229	0.593572	0.744974	1.84965	11.4059	2.70682	4.52713	4.42664	4.28151	4.15534	7.95732	6.1973
F56	9.3903	9.34042	13.9339	12.3694	-0.00382718	12.5461	6.24026	8.35566	10.1422	2.89194	2.5498	8.94611	16.818	9.64394	10.9723	10.2646	11.7263	9.30893	11.4274	2.30215
K57	2.89644	2.53495	5.33808	3.94769	2.24274	2.68889	2.55238	0.731708	-0.00442221	0.169677	-0.187233	2.67888	8.42254	1.89724	0.42193	1.71447	0.78784	1.92135	3.61976	2.32272
G58	-0.639385	0.386128	0.139364	0.820085	-1.33617	-1.13687e-13	0.495281	1.06361	-1.20133	-1.57318	-2.35688	-0.557947	12.3412	-0.656839	-1.39212	-3.31997	-0.175369	2.1322	0.205642	-1.91197
Y59	2.03579	3.03998	0.834338	0.296315	-0.416722	-0.136602	0.283087	-0.361764	1.53361	3.04266	-1.02318	0.244048	-1.01028	2.17117	0.621882	0.654381	3.53512	3.41812	2.36871	-0.00406811
L60	2.75778	1.50705	3.6643	3.63981	0.623608	1.94588	2.40694	-0.209126	1.17302	-0.168605	-0.223436	2.12214	5.27197	2.89214	2.57374	2.10917	1.68102	1.82778	0.504135	1.31715
G61	3.31043	4.60678	7.41273	8.97148	9.06411	5.86198e-14	10.9048	16.8577	4.79201	8.42981	4.08454	7.16057	10.2158	7.73633	5.62479	5.05472	13.8407	14.3546	17.2116	9.4291
C62	7.90532	4.55009	10.7627	7.9062	7.30481	10.1238	10.2753	5.98716	6.62037	9.98113	7.08324	10.6017	4.88957	7.28765	6.32735	9.58005	7.62546	7.39258	7.88298	7.80753
Q63	-0.183608	0.490983	4.18284	2.61589	-2.12909	2.39992	2.15657	-3.52958	-0.622438	-2.64416	-3.6821	0.450494	-3.52559	-0.030009	-0.823353	0.694401	-0.204959	-1.75863	3.62949	-1.31021
A64	-1.13687e-13	3.70049	21.4554	24.8138	31.7804	3.54382	23.1601	10.5885	17.6139	18.4035	14.7368	11.5239	7.26562	19.7558	12.8005	2.96297	4.06657	3.99909	58.7497	36.3635
L65	6.61961	4.8962	9.56488	8.83415	2.83304	10.7334	5.0017	4.25408	7.69722	-0.00129697	-0.315041	5.94859	15.3695	4.44295	10.2901	7.69136	5.0116	2.40148	10.3433	6.23512
S66	0.127156	2.93945	6.48966	4.9002	0.327166	3.16366	3.9193	4.08565	0.0704986	2.64208	-0.502661	3.25115	8.318	1.54096	-2.18772	6.45744e-05	1.48177	2.46489	7.87419	1.91414
E67	-1.07831	0.713705	1.93733	-0.00664046	-2.69069	1.85664	-0.679824	-0.869021	-0.695529	-2.89991	-2.86922	-0.896037	4.57702	-0.237018	-0.501008	-0.201838	0.474434	1.68853	0.012438	-1.74807
M68	7.61926	7.54326	10.5382	8.83426	11.6265	11.5639	11.5334	5.68601	7.70107	0.257216	-0.0622578	8.02355	14.0485	7.24819	7.95514	9.14317	5.55605	6.87414	22.8205	20.0747
I69	6.24798	5.80914	9.99607	8.67662	-1.20676	9.04308	6.25745	-0.0144654	6.22405	-0.115852	-0.932178	6.05338	12.173	5.47644	8.42572	6.55107	4.64041	2.26886	10.6977	4.30884
Q70	-0.202206	1.39585	2.21319	0.989135	0.557605	1.34619	0.524168	0.142612	0.442429	-1.02527	-1.65048	0.332691	8.02708	-0.00613181	-1.1517	0.166023	-0.0255298	1.16168	2.85965	0.775017
F71	7.94309	9.18276	12.0062	10.9929	-0.025795	11.1035	7.02992	5.64354	7.46134	2.95772	1.91044	9.64057	21.236	8.46258	5.92284	11.1798	8.95948	6.5558	-0.27081	6.14993
Y72	10.4969	10.7399	14.2882	12.9154	1.07183	14.5517	6.87483	3.31424	7.19509	2.82304	3.47177	9.89915	19.8675	9.90398	6.69581	12.0108	8.56488	5.63561	13.7914	-0.314505
L73	5.50647	5.76766	7.99245	8.33076	8.04978	7.71128	3.58977	2.38711	3.54069	0.00191555	0.632552	4.86062	9.58209	5.2547	3.51333	6.56948	6.69604	4.75236	3.04801	5.59239
E74	0.546904	1.22567	0.8538	-0.0441545	-2.4791	0.471489	-1.85653	-1.38752	-1.78756	-1.31795	-0.698353	-1.12337	8.23346	-1.65311	-1.91197	1.32044	0.204591	-0.440663	-1.63726	-1.68446
E75	-0.514714	-0.0923833	-0.258651	-0.0996482	-2.07325	-0.737885	-0.521704	-4.03766	-2.05503	-3.00221	-3.15414	-1.55593	-1.14564	-0.915327	-1.83892	0.971949	-0.66136	-2.24267	-2.83272	-1.67366
V76	4.62983	4.39678	8.71844	12.9405	11.983	8.649	8.01652	0.598995	17.4669	2.60425	6.09718	4.25188	6.04678	8.05289	13.8298	9.07494	5.47517	-0.0132821	30.9664	14.8003
M77	7.70158	7.75786	10.6408	10.7008	5.29553	9.17956	6.57061	2.16751	5.05612	0.437438	-0.0871847	8.09822	19.0229	6.59492	4.6152	9.33707	8.31177	4.79985	12.6428	11.1257
P78	5.45755	6.30386	7.63341	6.94658	5.39603	6.7898	4.73031	5.91656	3.80752	5.47754	4.70231	4.61943	-0.00465476	4.77408	3.64594	6.27837	5.16075	6.21514	5.72684	5.47327
Q79	0.446442	1.39771	1.39487	0.724443	0.391956	2.22853	1.01475	1.78009	-0.475318	-0.391473	-1.38156	0.434794	4.99099	-0.00296931	-0.046368	0.0955726	1.05333	2.88244	0.228838	0.596965
A80	-5.68434e-14	1.08569	8.36359	11.9598	20.7052	1.29376	30.3182	2.8913	9.30094	0.171869	0.490001	6.24875	8.28151	5.59562	9.84777	1.2396	-0.177121	0.229336	43.3539	52.7671
E81	-3.19438	0.355191	8.7261	-0.121511	17.4521	-0.658433	19	-0.180891	-0.675206	1.67765	-2.9093	7.42666	6.4212	-0.649752	1.06019	-0.676552	0.260466	0.663446	22.7235	18.1309
N82	-0.0770017	0.0332443	-0.22656	-0.0299361	-0.963672	-0.386646	-0.839768	-0.982818	-1.21057	-1.31525	-0.337953	-0.00691947	7.01142	-1.40834	-2.17713	0.750473	-0.347918	-0.290866	-0.345273	-0.90798
Q83	-0.00384148	0.958047	1.68975	1.02441	-0.638168	1.39608	0.912881	1.26753	-0.848324	-0.825342	-1.3354	0.480271	6.90792	-0.0132666	-0.960575	0.550127	2.42137	1.87448	-0.846807	-0.200938
D84	2.17097	0.803115	-0.0741514	0.356233	-1.14781	3.46518	1.44709	-1.44062	0.471832	-2.03628	-3.73657	0.861743	8.78667	0.27372	0.255634	2.7773	2.55321	0.348552	1.95959	-0.285346
P85	3.75021	5.30513	4.97789	3.78066	4.60641	4.32972	4.93935	5.29123	3.01878	4.6016	4.72692	5.21259	-0.0103585	3.66298	3.60157	4.4444	5.05528	5.16279	5.12517	4.93091
D86	-0.782073	-0.349875	-0.00539674	-1.17033	-2.76473	0.929399	-0.384946	-1.83126	-2.15527	-2.19998	-2.64034	0.166569	-0.0049157	-0.869852	-1.54417	0.459498	-0.754148	-1.41918	-1.35595	-2.77685
I87	6.23754	4.28111	5.82243	6.34431	0.0113427	6.75441	1.95264	-0.0682023	1.80404	0.463459	1.49896	1.9855	8.59227	4.39868	3.2262	6.40344	4.98958	1.13374	3.81975	1.06202
K88	-0.61529	0.665636	5.3192	2.11044	2.80926	-1.11753	2.3722	1.55512	-0.00927041	0.0899247	-0.149685	2.24088	11.0211	-0.181191	-3.69037	-0.676616	5.95564	2.64979	4.42435	2.3114
A89	0	1.34096	-0.439485	-0.626782	-0.731515	0.276004	-0.0197867	-0.662007	-0.413181	-0.626136	0.0614644	-0.258148	1.76181	-0.336604	-0.606148	0.093219	-0.259353	-0.127822	-0.354275	-0.556725
H90	-0.876681	1.45208	1.64712	-0.520821	-1.21162	1.93506	3.51896e-12	0.339423	-2.62994	-2.02215	-0.977136	0.487061	-4.11836	-1.09128	-1.7614	1.58116	3.28777	1.32404	-0.447607	-1.07957
V91	4.53082	3.6801	8.29672	8.60999	23.4024	8.24963	20.1946	-0.1851	11.5396	-1.4076	1.02131	6.30896	16.747	8.6607	20.5912	6.0122	2.60214	4.62711e-07	28.66	27.9731
N92	1.16937	2.07901	2.7675	1.94911	1.52534	2.51551	2.68685	2.1995	1.15475	1.13742	0.83886	-0.0898325	7.83163	0.913473	1.61701	1.80931	2.57826	3.05019	1.856	1.3751
S93	-1.217	-0.222191	-0.444402	-1.47275	-3.26472	0.41155	-0.52649	-2.41366	-1.90093	-2.33163	-3.10626	-0.353237	4.55055	-1.92318	-2.09448	-0.00188869	-0.219284	-1.06212	-2.37946	-2.79367
L94	7.89773	7.61643	12.0407	10.3749	28.3374	11.445	18.8099	1.72437	8.22548	-0.00451964	0.148877	7.26267	11.1959	8.58006	14.5591	10.6749	7.5341	3.39889	59.0464	34.4153
G95	-2.92288	-1.48208	5.11635	0.606264	1.45241	5.68434e-14	16.1684	-1.23709	-4.71817	-2.48848	-4.45938	3.28626	13.4554	-1.17231	-5.54137	0.842488	1.38814	-0.296387	3.55715	6.62225
E96	-0.107539	1.60615	0.963341	-0.00772757	-0.651951	1.18758	0.996389	-0.63014	-1.36471	-0.669446	-0.704122	1.51854	5.0603	-0.452512	-1.93351	1.6041	1.30248	0.535374	0.00317862	-0.374118
N97	-1.5899	-0.426074	3.39067	0.830213	-1.92537	1.22331	-0.0889162	-3.8048	-3.6088	-3.39797	-2.82526	-0.0205433	2.40972	-1.61551	-2.85148	1.76837	0.400347	-3.49081	0.620687	-1.13478
L98	8.89258	7.4427	11.1163	10.0847	4.11924	11.2055	5.79752	2.56501	7.44894	-0.0740986	0.96741	9.99627	21.7932	5.65034	8.70664	11.2472	6.43552	2.97585	21.3116	8.56224
K99	1.46328	2.50379	3.66688	1.80592	-0.6295	3.51324	2.03912	-0.543763	-0.0206962	-0.216986	-0.279296	2.49183	8.70305	1.52853	0.222439	2.20698	1.24568	0.93006	-0.322777	-0.281231
T100	-3.44512	-2.01405	-2.37463	-3.40603	-4.03655	-1.57565	-1.70526	-1.70669	-3.527	-4.37951	-5.35579	-2.69956	6.71153	-3.57595	-3.32588	-2.79832	-0.158328	-0.991542	-3.99472	-3.69594
L101	6.79948	6.25605	8.94972	7.395	-2.10682	8.69614	4.93767	4.15859	5.1436	-0.0120606	0.0427066	5.85883	22.5325	5.56397	5.67392	8.45799	5.01323	3.5196	9.741	3.10387
R102	2.47294	2.84828	8.51664	4.88338	6.88395	5.40231	9.41272	1.59574	0.353605	-0.394459	-1.06331	1.56012	10.3225	1.40903	-0.152385	3.99393	2.5822	1.29714	3.04909	3.14953
L103	-0.469144	1.55075	0.973634	0.690668	-0.663775	0.0159652	-0.29462	2.85569	1.05331	-0.0242457	0.0805769	-1.71883	5.05233	0.832744	1.00994	0.274354	1.30258	2.67264	-0.439074	-0.645196
R104	-0.924079	0.0409507	0.92813	-0.115668	-1.27535	2.07394	-1.07179	3.09226	-0.429942	-1.50456	-1.83781	-1.09081	2.19778	0.460868	-0.0143197	-0.730162	-0.754524	0.5767	-1.05236	-0.950038
L105	7.18348	7.18865	10.3256	8.95671	3.42408	10.1173	6.61147	8.38971	7.80119	-0.0388209	-0.672971	8.8487	16.1919	6.82	8.56498	7.54053	8.14005	9.67306	9.90593	13.5117
R106	3.66467	3.40406	7.19509	4.90983	4.40482	5.04827	5.41191	3.6567	0.567231	0.578827	0.406818	2.87462	11.6436	2.78683	-0.623217	4.38732	5.21914	3.65852	4.66822	3.20358
R107	0.132129	-0.327308	0.988392	0.480047	0.331608	1.10482	0.756036	0.955495	0.874171	0.254263	-1.20054	-0.0272013	7.13938	0.0388351	-0.0529793	-0.416926	0.336494	0.84756	0.26505	0.51308
C108	10.2232	1.3074e-12	11.4118	11.9685	6.09095	11.4321	11.075	11.4047	10.6335	7.50166	8.21194	11.6567	15.699	11.3773	12.3073	10.9603	11.4487	9.46988	9.14077	7.67783
H109	-0.44021	-0.526643	-1.17396	-0.961389	-1.92619	-1.5011	-0.0385647	0.740664	-1.98838	-0.912889	-1.98643	-0.268532	-2.10616	0.122452	-1.48215	-0.979874	-0.520821	1.28869	-1.90602	-1.63802
R110	1.44706	0.260252	1.91683	0.629631	-0.142797	1.62529	1.58827	-0.0374587	-0.324578	-0.726867	-1.22911	0.201882	0.584546	-0.317331	-0.0175645	1.83536	0.962079	0.831532	-0.973815	-0.176473
F111	4.90131	5.88529	8.0168	6.39886	-0.0478072	7.24435	4.27617	0.719835	3.33248	-0.00103815	1.4577	6.33718	4.73074	5.713	3.1555	7.71054	5.47344	2.74426	0.303529	0.766124
L112	6.95278	5.66047	12.0717	11.907	3.52972	9.74282	4.96883	5.21895	4.26682	-0.0224485	0.0975433	7.91118	15.1645	5.13745	7.37965	7.10916	7.58221	6.54842	10.2686	15.0303
P113	4.75525	5.95769	9.06147	7.18002	5.23287	6.46643	8.17733	3.49516	4.2044	2.031	2.56057	7.49813	-0.00835759	5.39626	4.29688	6.80471	5.83169	4.37743	6.88029	5.45176
C114	10.3072	1.57756	15.8391	15.8159	8.91613	12.3247	13.3668	9.64358	10.7447	10.4632	9.68104	12.281	9.61875	12.6178	11.167	11.0267	10.5719	8.43479	16.6543	10.4507
E115	1.94934	1.44239	1.86224	-0.0301944	2.45993	2.98079	5.97436	-1.13848	0.470435	-2.97586	-2.22797	-0.239737	8.82148	1.59304	1.05192	1.39128	0.804396	1.4798	4.67445	3.60922
N116	0.450331	-0.747655	2.10166	0.767564	-0.926712	3.01224	0.16144	-4.02602	-0.890101	-3.35747	-1.86416	-0.0501964	13.8668	-0.22218	-1.16007	1.38641	0.295812	-2.57069	-0.180501	-0.728359
K117	1.4481	1.11909	1.76299	0.932885	-0.577851	1.10548	1.24106	0.0327099	-0.0153745	0.773769	-0.409158	1.05347	-0.471861	0.333207	-0.357695	1.66452	1.68119	0.830936	-0.611588	-0.233798
S118	2.48276	5.67568	15.1742	20.0124	52.5195	3.96549	45.5182	6.84853	18.5758	11.4566	7.43603	7.76162	-0.820919	13.3058	15.3197	-0.00314538	6.19415	7.61444	80.4462	80.9198
K119	0.43943	1.89284	0.680483	0.333828	0.312305	1.17432	1.20476	0.586675	-0.0222398	0.0792266	-0.258795	1.26581	-1.18381	-0.256209	0.0170882	1.18494	0.899245	0.97576	-0.212336	0.374453
A120	0	8.09047	17.9262	12.609	25.8954	1.74756	29.8171	13.5551	11.918	14.0018	6.66713	14.8144	4.74887	11.1067	11.0386	3.09034	5.97235	13.6112	25.0187	26.9399
V121	2.59952	2.4369	9.25319	8.29485	-2.25508	5.53422	4.15301	2.83647	4.31845	0.83901	0.14819	4.62202	7.21137	4.53253	3.14076	4.23265	2.03063	-0.0224615	2.31529	0.738974
E122	0.316044	2.30127	0.418028	-0.0102213	-0.499316	1.85875	1.56743	-1.09997	0.117168	-1.21783	-1.28937	1.5597	9.35181	0.707393	0.521215	2.24951	1.51874	0.479916	-0.201957	-0.775227
Q123	1.2245	2.51749	1.99907	0.982318	-0.585177	2.96314	1.64485	-0.038814	0.678782	-0.0812583	-1.35788	2.20078	5.99193	-8.17124e-14	1.20239	1.35765	2.20136	1.12732	-0.415798	-0.172134
V124	3.81152	3.77083	8.7259	6.62751	3.1531	7.43892	5.06443	-2.08003	3.6986	-2.4771	-2.06411	4.81296	10.9607	3.92642	8.72166	4.8333	2.24914	-9.09599e-05	22.1544	9.09732
K125	1.7033	2.69132	5.98433	3.6726	-1.3415	3.96591	1.53218	0.419248	-0.051197	-1.47597	-0.751213	1.06545	9.14623	2.1783	-0.742004	2.25978	1.49121	1.58887	-0.0312795	-2.79697
N126	-0.583511	1.27534	1.36428	-0.325053	-0.383009	2.11076	-0.183094	-1.93819	-0.950845	-1.89051	-1.80362	-0.0693445	7.05404	-0.159225	-0.620929	1.89882	1.82724	-0.649626	-0.0798938	-0.648414
A127	-5.68434e-14	1.29481	2.19172	0.705899	-1.44762	3.07836	-0.617344	-1.77126	-0.67823	-2.09156	-2.67001	1.15451	10.1705	-1.44584	-0.242022	2.58709	1.93039	-0.55448	0.238393	-2.76428
F128	5.04902	5.73794	10.3636	8.95135	-0.0359894	8.38401	5.4224	4.61418	5.44439	1.89108	1.397	5.67933	17.845	6.03193	5.81501	7.34628	6.26907	4.01541	0.418216	1.68415
N129	0.00452402	1.35779	2.38246	1.18078	-1.46417	1.81804	-0.249598	0.0536804	-2.05502	-0.792871	-1.16139	-0.0313812	8.73013	-0.103518	-1.99674	0.548976	1.61354	1.09217	-0.148984	-3.63886
K130	1.46588	1.10063	3.14023	1.83916	-0.38856	1.0049	-0.196474	2.24442	-0.00758849	0.241251	0.1896	0.704319	7.91028	1.08496	-1.41156	-0.0964267	2.54785	3.59515	0.441028	-0.145099
L131	3.79886	4.40978	7.9033	5.69455	-1.19712	4.5771	1.62204	3.99424	0.618995	-0.0214559	-0.47966	3.04056	11.8935	2.11964	0.908616	3.73112	4.62223	4.87405	2.07295	-0.418307
Q132	0.509338	0.520324	2.09045	1.86355	0.285288	-5.8648	1.18818	3.5823	-0.678806	1.0116	0.386816	0.735312	10.0822	-0.0627389	-0.639826	0.515059	2.33709	3.53713	0.763838	0.676299
E133	0.174127	0.804133	0.454814	-0.000906475	-0.875931	0.68849	0.834345	0.445268	-0.393959	-0.299694	-0.77385	0.954274	-0.997516	-0.148393	-0.372405	0.549027	0.234196	0.611915	-0.766948	-0.694385
K134	1.12104	3.26873	1.67628	1.35283	1.42417	1.98465	2.3368	0.849872	-0.0599682	0.790961	0.766195	1.52438	-1.24424	1.81828	0.501317	1.94397	2.34562	1.30275	1.54117	1.75593
G135	3.61601	14.5182	30.8691	37.2971	43.2199	-1.13687e-13	60.7414	37.0044	30.8351	45.0588	24.9921	25.6267	30.6107	33.9593	31.8093	7.34537	24.9423	27.1186	66.4416	47.2492
I136	1.43239	2.09264	6.15154	4.45599	0.0336047	3.60509	0.575076	-0.00451824	0.553978	-1.83578	-1.05986	3.79017	-1.11425	1.71041	0.112504	1.71088	0.5736	1.07621	0.672509	-0.0258765
Y137	4.25129	5.15033	8.83396	7.0637	1.5164	6.74665	4.00438	3.02276	3.02445	1.61236	1.25132	5.76258	5.51818	3.59318	2.49234	4.9973	4.37344	3.93059	2.64874	-0.022954
K138	5.1625	6.31416	20.8368	16.026	8.55059	8.36556	2.99216	0.345258	-0.160262	2.62694	0.917146	8.73274	11.6105	5.20904	3.8757	6.1137	5.178	2.03662	30.3867	12.0195
A139	-5.68434e-14	0.317679	5.82049	5.56854	5.77145	3.56073	9.75595	3.24489	7.46011	-3.75181	-2.86467	4.89705	9.00932	1.87973	12.1942	1.78287	2.61066	2.59762	26.4306	13.6154
M140	7.56268	5.89762	11.4306	10.2983	3.0706	10.9353	6.07579	9.44454	8.51451	1.89892	-0.0208183	6.58123	12.6958	7.65267	9.07613	7.92213	9.51472	8.24553	7.58627	9.43618
S141	-0.880159	1.09284	14.8301	9.3028	15.169	-0.23964	16.7646	9.5022	-0.1352	8.05604	-1.02575	7.04838	11.6079	2.89075	-2.72983	0.00167015	3.34384	3.65648	20.8938	5.04343
E142	2.89474	2.81568	7.27964	-0.440754	0.625872	4.20257	2.06684	5.52509	2.54148	-1.31122	0.088274	1.32228	14.0176	2.12231	3.25918	3.67307	3.74637	6.10947	8.66614	0.640043
F143	9.42099	9.12479	12.5414	12.0348	-0.0103865	11.5987	8.54355	9.44029	8.81695	4.50396	2.85446	8.32689	26.0387	8.25053	10.4212	9.15745	7.56347	9.49838	1.87749	1.83672
D144	2.38561	4.20023	-0.00310504	1.32299	1.71285	4.05435	3.8498	1.52103	2.44683	-0.0593682	-0.121368	2.6207	3.48538	2.92164	2.85588	4.25177	4.24496	2.53618	1.77667	2.2461
I145	1.98724	2.75298	4.92851	2.15508	0.0957184	4.19633	1.9156	-0.000546597	-0.386637	-1.51603	-0.526163	3.25664	3.79029	1.06322	-1.40873	3.73218	1.98	0.990669	0.246417	1.6719
F146	8.37391	8.67919	11.1024	10.6689	-0.00804389	8.60932	7.6692	6.64286	11.2763	2.94437	2.15073	9.62083	29.4008	8.70639	10.6504	10.638	6.4272	6.62391	2.28008	2.21643
I147	6.47769	6.70093	9.31271	9.38526	6.6004	9.62269	11.9937	-0.0259689	9.95126	-0.406898	0.486769	8.32005	14.8725	6.4326	18.3498	8.01199	5.16955	1.70555	22.7177	12.9548
N148	4.03178	5.70055	5.23907	4.6881	2.92146	5.81635	4.92256	5.08837	3.96097	3.05117	1.42613	-0.0424421	12.2269	3.38087	4.06417	4.03545	6.08231	5.95214	2.48654	3.11433
Y149	7.2402	8.90143	12.2934	11.2845	1.75611	10.4436	7.44948	4.01715	3.73697	2.90788	2.81318	7.97499	15.5011	9.66669	5.29111	9.91476	10.0236	7.50089	5.1863	-0.0951275
I150	5.5419	6.03343	8.74273	6.87082	1.52249	8.91367	4.76817	-0.00365476	5.12136	-1.48982	-1.25905	5.27875	15.1551	3.64044	6.21872	8.66184	6.38703	1.77188	9.70316	8.55755
E151	1.07592	2.42726	2.39234	-0.0356248	-0.234437	4.37011	1.80993	2.06061	1.18194	-1.15186	-0.682627	2.67095	10.2967	-0.0321958	1.71856	2.22813	3.14731	1.30478	-0.730841	-0.138106
A152	0	1.70358	1.18551	-0.261574	-1.05448	2.11794	1.19167	-0.209313	-0.907857	-2.6938	-1.8487	0.0615551	12.8484	-0.319925	-0.424905	2.39109	-0.349674	1.32755	-0.278285	-1.50323
Y153	6.70122	6.30563	10.1006	8.22138	1.35664	8.79227	4.7381	8.50026	5.47795	2.07467	3.34906	5.58413	17.3159	5.61931	4.46037	7.42425	7.50574	6.07362	6.92108	-0.350442
M154	7.2236	7.12519	8.36333	6.7449	4.71291	9.95314	7.06371	1.45154	6.38988	-0.0829866	-0.196666	7.27801	14.9455	6.1104	6.81381	8.07727	5.11519	4.46182	9.75282	8.03939
T155	-0.68815	-0.543472	-1.64309	-1.97122	-1.84097	-1.05292	-1.55863	0.395867	-1.42604	-1.54261	-3.18832	-1.30212	1.45281	-0.431607	-0.875199	-1.6122	0.00539358	1.22857	-4.40844	-2.77351
M156	1.71696	1.20571	2.33543	1.93978	1.0343	1.52753	1.33205	1.23534	0.30928	0.54809	-0.00696137	0.929553	9.67505	1.20709	1.35069	0.642646	0.519808	2.71382	1.35606	1.13891

## Sheet: 1y6k_ΔΔGInteraction_R1
	A	C	D	E	F	G	H	I	K	L	M	N	P	Q	R	S	T	V	W	Y
C12	0.0004	0	-0.0287	-0.0394	0.0007	0.0005	0.0005	0.0004	0.0004	0.0004	0.0005	0.0004	0.0004	0.0004	0.0004	0.0004	0.0003	0.0003	0.0006	0.0005
T13	0	0	-0.0307	-0.0201	0	0	0	0	0.0195	0	0	0	0	0	0.0389	0	0	0	0	0
H14	0.0001	0.0001	-0.0375	-0.055	-0.0005	0.0001	0	0.0001	0.0001	0.0001	0.0001	0.0001	0.0001	-0.0004	0.0595	0	0.0001	0.0001	-0.0004	-0.0002
F15	0.0158	0.0161	-0.0887	-0.0421	0	0.0151	0.0036	-0.0253	0.0385	0.0075	0	0.0021	-0.0144	0.0003	0.0928	0.0166	0.0001	-0.025	-0.0946	0
P16	0	0	-0.1735	-0.0368	0	0	0	0	-0.0341	0	0	0	0	0	0.0708	0	0	0	0	-0.0099
G17	-0.401	-0.7396	-0.8386	-1.9147	-2.3346	0	-0.6577	-0.0945	-0.8721	-1.4945	-1.2214	-0.3991	-0.2566	-0.9709	-0.7087	0.1542	-0.8524	-1.0667	-1.9228	-1.0795
N18	0.0065	0	-0.0232	0.0082	0	0.024	0	-0.0026	-0.009	0	0	0	0.0076	-0.0078	0.0093	0	-0.0026	-0.0026	0	0
L19	-0.0408	0.0023	-0.117	-0.1539	3.6784	-0.0677	2.4672	-0.0077	0.4466	0.0001	-0.0566	0.0102	0.0524	0.041	0.4681	-0.0073	0.2315	-0.0326	3.4741	2.8427
P20	1.5585	1.8041	2.6935	1.1188	3.7946	3.7169	3.4939	11.1056	1.8538	2.7421	2.032	1.5333	0.0054	2.0998	3.9278	2.8636	11.325	10.1557	9.1499	3.3249
N21	-0.2355	-0.2167	0.0765	0.1932	-0.1758	-0.3241	-0.2995	-0.4946	-0.2616	-0.5823	-0.6875	0	0.3022	-0.1631	-0.4204	-0.2882	-0.1936	-0.2983	-0.5469	-0.1563
M22	0.0941	0.0196	0.0417	-0.0488	-0.0005	0.0972	-0.0631	-0.0555	0.1311	-0.0813	-0.0001	0.0143	0.4589	-0.0625	0.2988	0.0113	0.0225	-0.0588	0.0303	-0.0075
L23	0.8449	0.6535	0.8771	0.7931	0.024	1.2591	0.1822	0.0097	0.6638	0.0888	0.1648	0.5025	1.0592	0.4614	1.4245	1.031	0.478	-0.1068	2.9812	0.4828
R24	1.7732	1.8156	4.4893	4.5591	1.9882	3.0718	1.0411	2.1027	0.0278	1.7497	2.4884	1.6648	8.5646	1.1692	-0.3731	2.52	3.1669	1.6874	2.4832	2.2372
D25	0.1199	0.1143	0	-0.0358	0.0356	0.1604	0.1309	0.0095	0.2463	0.0925	0.0881	0.1314	1.5348	0.0902	0.2874	0.1233	0.0649	0.0603	0.1279	0.0365
L26	-0.0121	0.0495	-0.1791	-0.192	0.0562	0.0398	0.056	-0.0865	0.0917	0.0001	-0.0165	0.0019	-0.0993	-0.0094	0.2413	-0.0364	0.0092	0.0531	0.0098	0.0661
R27	2.9566	3.1613	5.6698	4.2203	-0.0612	2.5926	2.7712	1.4664	1.4027	2.2207	1.5492	-0.4842	3.3808	0.2431	0.0196	2.7685	3.4979	1.9024	3.6242	2.4073
D28	1.0939	1.1862	-0.176	0.7516	0.8904	1.1077	0.6316	0.7634	1.2759	0.9707	1.1075	1.0435	2.6052	0.913	1.4667	1.1519	1.169	0.8967	1.3849	0.3481
A29	0	-0.0042	0.0703	0.0532	-0.1174	0.0024	-0.0032	0.0103	0.0197	-0.0601	0.0093	-0.002	-0.0221	0.0114	0.0872	0.0047	-0.0206	-0.1197	-0.2134	-0.1395
F30	0.8919	0.8166	0.0883	0.7791	0.017	0.9303	2.3817	0.6844	3.2899	0.6196	0.6017	2.1019	0.8983	0.6691	-2.1354	0.8487	0.8155	0.7726	0.1584	0.5548
S31	0.4568	0.0857	0.299	0.6601	-1.6873	0.4571	-0.1729	0.0278	-0.0283	-0.5381	-0.1274	-0.7884	0.3381	0.2427	-5.6241	-0.0001	0.4662	0.2032	-2.2837	-3.4919
R32	-0.0916	-0.1384	0.0222	-0.0007	0.0612	0.3386	-0.0451	-0.0711	-0.0059	-0.0938	-0.0603	-0.0674	0.2641	-0.0129	-0.0015	-0.0916	-0.1196	-0.0867	0.167	0.1964
V33	0.0093	-0.0071	-0.1466	-0.0581	-0.1002	0.0119	-0.0769	0.0061	0.0221	0.0077	-0.0044	-0.0161	0.0053	0.0026	0.0977	0.0058	0.0076	0.0001	-0.0563	-0.0393
K34	-0.1656	0.0696	0.5415	2.2924	0.7771	-0.4349	-0.0943	-0.2682	-0.0424	-0.4189	-1.4041	0.3903	-0.2219	0.8243	-4.6796	-0.6529	0.0404	-0.2329	0.4793	0.9086
T35	0.2567	-0.0045	0.2896	-0.1017	0.5396	1.048	0.539	-0.8129	-0.7135	-0.9386	-1.1074	0.4767	-0.3573	-0.0249	-0.2909	0.8648	0	-0.7312	0.4468	0.6047
F36	-0.0297	-0.0294	-0.0637	0.0392	0	0.0153	-0.0015	0.0634	-0.0037	-0.0206	0.0049	-0.027	0.1419	0.0179	0.0884	-0.0483	0.0077	0.0013	-0.0183	-0.0003
F37	0.0314	-0.0372	-0.4484	-0.4253	-0.0123	-0.0928	-0.0184	0.1673	0.1843	0.0354	0.0076	0.0417	0.0243	0.0351	0.5464	0.0225	0.0387	0.1143	0.0115	-0.0029
Q38	1.071	-0.0243	-2.2837	-1.5805	1.4223	1.9606	0.742	3.592	4.1332	-1.6775	-0.908	0.3219	2.9077	0.0599	5.4099	1.2212	0.4851	2.0909	3.8382	8.792
M39	1.7953	1.0518	0.9558	0.1487	1.0252	1.7881	0.7675	0.0586	-0.05	0.6875	-0.0015	1.3863	3.2738	0.8708	0.4236	1.9484	1.8276	0.5186	1.2475	1.0792
K40	0.1721	-0.115	-0.3518	-0.3129	-0.0237	0.2043	-0.088	-0.1169	0.0027	-0.1044	-0.0899	-0.0879	1.4532	-0.0618	0.0839	0.1419	-0.0096	0.0179	-0.0854	-0.0974
D41	4.0282	3.7874	0.0023	-0.9684	8.5148	4.2869	7.5538	4.1677	8.306	3.6004	2.0615	5.3787	6.1354	4.9669	12.987	4.1773	3.4493	3.3679	14.3976	9.2392
Q42	0.1932	0.2011	0.1666	0.5836	0.0776	0.0253	0.6021	0.0676	1.2073	0.7802	-0.0416	0.8371	-0.2452	0	0.8158	0.9156	0.188	0.7662	-0.1365	0.1136
L43	0.819	0.8939	-0.6455	0.4739	0.8793	0.4399	-0.289	0.3732	-0.1639	0.0177	0.5125	0.5503	0.0062	0.2845	-1.3124	1.4202	0.6938	0.4868	0.9202	0.5861
D44	0.3883	0.5067	-0.0019	0.2406	-0.8057	2.1606	-0.5617	-0.4467	0.7423	-0.9788	-1.4925	0.5986	-2.519	0.718	0.6406	2.2857	2.4873	-0.1972	-0.3709	-0.8858
N45	0.0756	-0.2788	0.4643	-0.4026	-0.3096	-0.1407	-0.2331	-0.4831	-0.6941	-0.5062	-0.362	0.0013	-1.2656	-0.3677	-0.4357	-0.2686	-0.028	-0.2861	-0.3794	-0.5618
L46	3.2656	2.7703	4.085	3.7547	3.631	4.1857	3.2365	1.4564	2.2998	-0.1883	0.0703	2.394	2.987	3.3296	3.4763	4.335	3.4717	0.1284	7.4785	5.6758
L47	-0.1076	-0.1216	-0.4415	-0.206	-0.0255	0.1772	-0.0771	0.1797	0.4861	0.0206	-0.0113	-0.1173	0.3896	-0.0442	0.4555	-0.0728	0.0267	0.0272	-0.0904	-0.0372
L48	-0.0776	-0.0844	-0.381	-0.396	0.1554	0.1285	0.0972	-0.0876	0.3566	-0.0001	-0.0432	-0.0788	1.4448	-0.0898	0.4937	0.3741	-0.1155	0.371	0.2074	0.038
K49	0.0741	0.0871	-0.1841	-0.1473	0.0981	0.0914	0.2763	-0.0165	-0.016	0.0631	0.1124	-0.0397	-0.1578	-0.26	0.0029	0.1071	0.1261	-0.0118	0.1086	0.1088
E50	3.8087	3.697	3.4149	0.0247	3.0796	3.8589	2.7632	3.5166	2.3911	3.4323	3.2566	3.7855	3.727	3.9843	3.0495	3.8295	3.6411	3.6107	1.5173	1.829
S51	0.0024	0.0033	-0.0523	-0.0547	0.0284	0.0032	0.0271	-0.036	0.0455	0.0034	0.0065	0.0069	-0.0022	0	0.0633	0	0.0064	0.0371	0.0478	0.0006
L52	-0.0113	-0.0161	-0.154	-0.2675	-0.0156	-0.0228	-0.0092	-0.0162	0.0248	0.0005	0.0057	-0.0114	-0.0018	-0.0089	0.4046	0.0044	0.004	-0.007	0.0161	-0.0113
L53	0.0385	-0.0117	-0.1917	-0.1713	-0.0059	0.0906	-0.015	0.0092	0.105	-0.0009	-0.0187	-0.0171	0.1694	-0.0129	0.0921	0.0534	0.0709	-0.0099	-0.0056	0.011
E54	0.0543	0.0543	0.0344	0	0.0751	0.0541	0.0729	0.0543	0.049	0.0549	0.0733	0.0543	0.8184	0.0514	0.0949	0.0548	0.0548	0.0543	0.0733	0.0749
D55	0.0118	0.0146	0	-0.0009	0.0147	0.0109	0.0151	0.015	0.0161	0.015	0.015	0.0115	0.8119	0.0134	0.0139	0.0114	0.0148	0.015	0.0152	0.0125
F56	0.0001	0	-0.0447	-0.1256	0	-0.0002	-0.0001	-0.0001	0.0188	0	0	0	-0.0001	0.0055	0.0818	0.0006	0.0003	0.0017	-0.0092	0
K57	0.0043	0.0152	0.0044	0.004	0.0196	0.019	0.0191	0.0292	-0.0001	0.0138	0.0296	0.0146	0.0105	0.0274	-0.0075	0.0131	0.0151	0.0187	0.0199	0.0187
G58	0	0	-0.0001	-0.0001	0	0	0	-0.0008	0.0175	-0.0006	0	0.0003	0	0.0013	0.0162	0	-0.0003	0	0.0003	0.0026
Y59	0	0	-0.0214	-0.0377	-0.0001	0	0	-0.0001	0	0	0	0	0	0	0.0003	0	0	0	-0.0003	0
L60	0	0	0	0	0.0007	-0.0001	-0.0017	0	-0.0016	0	0	0	0	0	0.0184	0	0	0	-0.0002	0.0007
G61	0.0004	0.0003	-0.0226	-0.016	0.0003	0	0.0003	-0.0015	0.001	0.0009	0.0034	0.0006	0.0003	0.0017	0.0123	0.0003	-0.004	-0.0011	0.0008	0.0003
C62	0	0	0	-0.0192	0	0	-0.0001	0	0	0	0	0	0	0	0	0	0	0	0	0
Q63	0	0	0	0	0	0	0	0	0	0	0	0	0	0	0	0	0	0	0	0
A64	0	0	0	0.0003	-0.0004	0	0.0009	0	0.0001	0.0001	0	0	0	0.0002	0.0007	0	0	0.0116	0.0002	-0.0004
L65	0.0007	0.0007	-0.0206	-0.0707	0.0054	0.0007	0.0007	0	0.0226	0	0	0.0001	0.0007	0.0006	0.0632	0.0007	0.0006	0.0005	0.0014	0.0007
S66	0	0	0	0	0	0	0	0	0	0	0	0	0	0	0	0	0	0	0	0
E67	0	0	0	0	0	0	0	0	0	0	0	0	0	0	0	0	0	0	0	0
M68	0	0	-0.0658	-0.0994	-0.0037	0	-0.0772	0	0.1096	0	0	0	0	0	0.1629	0	0	0	0.0158	0.0247
I69	0	0	-0.0093	0.0008	0.0012	0	0	0	0.012	0	0	0	0	0	0.0644	0	0	0	-0.0008	-0.0436
Q70	0	0	0	0	0	0	0	0	0	0	0	0	0	0	0	0	0	0	0	0
F71	0	0.007	0.0036	0.0104	0	0	0	0	0.017	0	0	0	0	0.0016	0.2403	0	0	0.007	0	0
Y72	-0.0573	-0.0573	-0.1486	-0.1793	-0.0577	-0.0573	-0.0577	-0.0573	0.1571	-0.0573	-0.0573	-0.0573	-0.0573	-0.0573	0.3295	-0.0573	-0.0573	-0.0573	-0.0033	-0.0004
L73	0	0	0	0	0	0	0	0	0	0	0	0	0	0	-0.0093	0	0	0	0	0
E74	0	0	0	0	0	0	0	0	0	0	0	0	0	0	0	0	0	0	0	0
E75	0	0	0	0	0	0	0	0	0	0	0	0	0	0	0	0	0	0	0	0
V76	0	0	-0.1485	-0.208	-0.0057	0	0.0074	0	0.1663	0.0066	0	0	0	0	0.4163	0	0	0	-0.0179	0.0087
M77	0	0	0.0035	-0.0675	0.0001	0	0	0	-0.0114	0	0	0	0	0	-0.0108	0	0	0	0.0039	-0.0019
P78	0	0	0	0	0	0	0	0	0	0	0	0	0	0	0	0	0	0	0	0
Q79	0	0	0.0013	0	0	0	0	0	0	0	0	0	0	0	0	0	0	0	0	0
A80	0	0	-0.2006	-0.2481	0.0146	0.0003	-0.001	-0.0145	0.0358	0.0038	-0.0156	-0.0001	0	-0.0156	0.2778	0	-0.0003	-0.0146	-0.0062	-0.0065
E81	-0.0093	-0.0093	-0.0093	0	-0.0093	-0.0093	-0.0093	-0.0093	-0.0093	-0.0093	-0.0093	-0.0093	-0.0093	-0.0093	-0.0093	-0.0093	-0.0093	-0.0093	-0.0093	-0.0093
N82	0	0	0	0	0	0	0	0	0	0	0	0	0	0	0	0	0	0	0	0
Q83	0.0006	0.0008	-0.001	-0.0041	-0.0011	0.0011	0.0007	-0.0006	-0.0096	0.0004	-0.0021	0.0005	0.0008	-0.0001	0.0171	0.0004	0.0001	-0.0002	-0.0161	-0.0008
D84	-0.0018	-0.0023	-0.0026	-0.0459	0.0002	-0.0027	0.0131	-0.0023	-0.0006	-0.0018	-0.0018	0.0004	-0.0018	-0.0169	0.0081	-0.0018	-0.0018	-0.0023	0.0194	0.0208
P85	-0.0001	-0.0001	-0.0001	-0.0001	-0.0025	-0.0001	-0.0001	-0.0001	-0.0001	-0.0001	-0.0001	-0.0001	0	-0.0001	-0.0001	-0.0001	-0.0001	-0.0001	-0.0001	-0.0012
D86	-0.0093	-0.0085	0	-0.0093	-0.0093	-0.0093	-0.0093	-0.0097	0.007	-0.0093	-0.0093	-0.0093	-0.0096	-0.0093	0.0238	-0.0093	-0.0097	-0.0097	-0.0093	-0.0093
I87	0.0013	0.0009	-0.0311	-0.0145	-0.0079	0.0047	0.0003	0	-0.0327	0.0003	0.0003	-0.009	0.0001	0	-0.0004	-0.0089	0.0027	0.0003	0.0138	0.0091
K88	0	0	-0.0018	0	0	0	0	0	0	0	0	0	0	0	0	0	0	0	0	0
A89	0	0	-0.0018	-0.0018	0	0	0	0	-0.0093	0	0	0	0	0	-0.0093	0	0	0	0	0
H90	-0.0083	-0.0083	0.0117	0.0171	-0.0083	-0.0083	-0.0001	-0.0066	-0.0209	-0.0083	-0.0096	-0.0083	-0.0083	-0.0083	-0.0059	-0.0083	-0.0054	-0.0066	-0.0126	-0.0083
V91	0	0	-0.115	-0.0556	0.0086	0	0	0.0124	0.0192	0.0126	-0.0118	0	0	0	0.0414	-0.0006	-0.0013	0	0.0166	0.0113
N92	0	0	0.0106	0.0212	0	0	0	0	-0.0093	0	0	0	-0.0175	0	-0.0093	0	0	0	0	0
S93	0	0	-0.0018	-0.0048	0	0	0	0	0.0177	0	-0.0039	0	0	0	0.0629	0	0	0	0	0
L94	0.0142	0.015	-0.0712	-0.0405	0.0168	0.0142	0.0262	-0.0052	0.0302	0.0007	0.015	0.0072	0.015	0.0062	0.1093	0.0142	0.0142	0.0142	0.0258	-0.0977
G95	0	0	0.0212	0.0212	0	0	0	0	0	0	0	0	0	0	-0.0093	0	0	0	0	0
E96	0.0015	0.0032	0.0056	0.0001	0.0011	0.0034	-0.0081	0.0025	0.0028	0.012	0.0028	0.0011	0.0028	0.003	0.0028	0.0032	0.0015	0.0032	0.0028	0.0032
N97	-0.0518	-0.0525	-0.0272	-0.0776	-0.0421	-0.0515	-0.0168	-0.0437	0.0436	-0.0438	-0.0433	0	-0.0519	-0.0534	0.0011	-0.0167	-0.0536	-0.0425	-0.0616	-0.0256
L98	0	0	0.0289	0.0253	0	0	0	0	0.0723	0	0	0	0.0454	0	0.1282	0	0	0	-0.0287	0
K99	0	0	0	0	0	0	0	0	0	0	0	0	0	0	0	0	0	0	0	0
T100	0.0005	0	-0.012	0.01	0	0	0	0.0002	0.0235	0	0	0	0.0175	0	0.0628	0	0	0.0002	-0.0128	0.0041
L101	0.169	0.1554	0.0105	-0.0097	-0.0298	0.169	-0.0989	-0.0159	0.1454	0.0011	0.0363	0.1097	0.1686	0.0435	0.1635	0.1946	0.1715	0.1605	-0.0899	-0.4123
R102	0	0	-0.007	0	0	0	0	0	0	0	0	0	0	0	0	0	0	0	0	0
L103	0	0	0	0	0	0	0	0	0	0	0	0	0	0	0	0	0	0	0	0
R104	0.0016	0.0016	-0.0272	-0.028	-0.0022	0.0016	-0.0022	0.0017	0.0016	-0.0022	-0.0022	-0.0022	-0.0022	-0.0022	0	0.0016	0.0016	0.0016	-0.0022	0.0016
L105	0	0	-0.0567	-0.1194	-0.3557	0	-0.021	0	0.0523	0	0	0	0	0	0.1724	0	0	0	-0.3038	-0.2541
R106	0	0	0	0	0	0	0	0	0	0	0	0	0	0	0	0	0	0	0	0
R107	0	0	-0.0197	-0.0165	0	0	0	0	0	0	0	0	0	0	0	0	0	0	0	0
C108	0.0001	0	-0.0382	-0.0123	0.0043	-0.0004	0.0022	0.0012	0.0195	0.0016	0.0009	0.0005	0	0.0005	0.0429	-0.0001	0.0003	0.0003	0.0017	0.0045
H109	-0.0002	0.0512	0.0271	-0.0351	0	0	0	0.0508	0	0	0	-0.0016	0.059	0	0	0.0517	-0.0004	0.0518	0	0
R110	-0.1157	-0.1097	-0.2064	-0.264	-0.1294	-0.1099	-0.1294	-0.0571	-0.0466	-0.0571	-0.0571	-0.1097	-0.0574	-0.1097	0.0004	-0.1157	-0.1099	-0.1097	-0.0767	-0.1096
F111	-0.0499	-0.0501	-0.1578	-0.2312	0	-0.0981	-0.0238	-0.0089	-0.0811	-0.0289	-0.0105	-0.0387	-0.0893	-0.0982	0.0664	-0.0982	-0.0981	-0.0119	-0.0184	0
L112	0	0	-0.0042	-0.0082	-0.0001	0	0	0	-0.002	0	0	0	0	0	-0.0082	0	0	0	0	0
P113	0.0002	0.0001	-0.0199	-0.02	0.0003	0.0002	0.0002	0.0001	-0.0003	-0.0004	-0.0569	0	0	-0.0002	0.0034	0.0002	0.0001	0.0001	-0.0006	0.0001
C114	0	0	0	0	0	0	0	0	0	0	0	0	0	0	0	0	0	0	0	0
E115	0	0	0	0	0	0	0	0	0	0	0	0	0	0	0	0	0	0	0	0
N116	0	0	-0.0179	0	0	0	0	0	0	0	0	0	0	0	0	0	0	0	0	0
K117	0	0	0	0	0	0	0	0	0	0	0	0	0	0	0	0	0	0	0	0
S118	-0.0001	0.0001	0.001	-0.0001	-0.0001	-0.0001	0	0.0002	0.0009	-0.0001	0	0.0001	-0.0001	0	0	0	0	0.0001	0	0
K119	0.0003	0.0003	0.0084	0	0	0.0003	0.0003	0	-0.0002	0	0	0	0.0003	0	0.0003	0.0003	0	0	0	0
A120	0	0.001	0.0259	0.0023	0	0	0	0.0178	0.0227	0.0002	0.0003	0.0002	0.0001	0.0009	0.0179	0	0.0003	0.0173	0.0034	-0.0004
V121	0	0	0.003	0.0021	-0.0087	0	0	0	0	0	0	0	0.0146	0	0	0	0	0	-0.0087	-0.0087
E122	0	0	0	0	0	0	0	0	0	0	0	0	0	0	0	0	0	0	0	0
Q123	-0.0015	0.0008	-0.006	0.0095	-0.0035	-0.0015	-0.0081	-0.0015	-0.0122	-0.0077	-0.0033	-0.0155	-0.0015	-0.0001	-0.0284	-0.0015	-0.0016	-0.0015	-0.0022	0.0245
V124	-0.0044	-0.0138	-0.1639	-0.1571	0.0041	0.0014	0.0032	-0.0323	0.0762	-0.008	0.011	0.0059	0.0115	0.0109	0.1293	-0.0044	-0.0002	0	0.1492	0.0281
K125	0	0	0.018	0.0158	0	0	0	0	0	0	0	0	-0.0001	0	0	0	0	0	0	0
N126	0.0198	0	0.0158	0.0153	0.0198	-0.0746	0	0	-0.011	0.0198	0	0	0	-0.0103	-0.0001	0	-0.0015	-0.0015	0.0198	0
A127	0	0.0257	0.0902	0.1252	0.5809	0.0034	0.127	0.0297	-0.0997	0.0462	0.021	0.0306	-0.0005	0.0174	-0.097	0.0009	0.0264	0.0283	0.0291	0.7269
F128	0	-0.0073	-0.1231	-0.0147	0.007	0.0052	-0.007	0.0085	-0.005	0.0625	0.0244	0.0297	0.0156	-0.007	0.1651	-0.0003	0.0034	0.0156	-0.007	0.007
N129	0	0	0.0158	0.0158	0	0	-0.0017	0	0	0	0	0	0	0	0.0198	0.0198	0	0	0	0
K130	0.0198	0.0158	0.0272	0.0259	0.0158	0.0198	0.0207	0.0158	0	0.0158	0.0198	0.0158	0.0204	0.0198	0.0198	0.0198	0.0198	0.0158	0.0158	0.0158
L131	-0.0226	-0.0497	-0.1227	-0.1097	-0.0462	-0.0219	-0.3631	0.0013	0.0991	-0.0049	-0.0479	-0.0392	-0.0526	-0.0519	0.5916	-0.0216	-0.0258	-0.0499	0.0174	-0.073
Q132	0	0	-0.007	0.0112	0	-0.0157	0	-0.0101	0.0198	0	0	0	0	0	0.0198	-0.0157	0	-0.0121	0	0
E133	0.0245	0.0252	0.0007	0	0.0194	0.0658	0.0096	0.0121	0.1645	0.0366	0.0607	0.0096	-0.0092	0.0437	0.1408	0.0288	0.0398	0.0108	0.0714	0.0399
K134	0.284	0.069	0.2731	0.3287	0.2181	0.2837	0.0399	0.1503	0.001	0.057	0.0576	0.1259	0.2377	0.0692	-0.0562	0.2136	0.2834	0.2833	0.389	0.0766
G135	-0.018	-0.0017	-0.022	0.0193	0.0059	0	-0.0217	0.0131	0.0013	0.0269	-0.0217	-0.018	-0.0513	-0.0218	0.2343	-0.0181	-0.0218	-0.056	-0.0915	-0.0088
I136	0.0003	0.0003	0.024	0.015	0.0006	-0.0107	0.1821	0	-0.0017	0.0126	-0.0011	-0.0117	-0.0083	-0.0001	0.1735	0.0004	0	-0.012	-0.0012	-0.0017
Y137	0.0463	-0.0232	-0.3465	-0.2659	0.0072	0.2638	0.0219	-0.0936	0.1266	0.0734	0.0043	-0.0239	0.0435	-0.0146	0.4538	-0.0331	-0.0903	-0.0587	-0.0088	-0.0007
K138	3.4605	3.0034	3.4831	2.828	18.7761	3.4614	11.3062	2.7323	0.0379	3.7624	1.777	1.8628	4.0845	2.3224	2.4092	3.7887	3.685	3.2214	13.6986	28.9159
A139	0	-0.0174	-0.3589	-0.2863	0.0757	0.0376	-0.0152	0.0046	0.2346	0.0543	0.0369	0.0052	0.4233	0.0888	0.4538	0.0285	0.0049	0.0451	0.131	0.0629
M140	0.0076	0.0194	-0.3227	-0.2675	0.014	-0.0725	-0.0063	0.0492	0.1197	0.0196	0	-0.0128	0.2897	0.0002	0.3178	0.0009	0.0223	0.0242	-0.0172	-0.005
S141	0.3202	0.2949	-2.1527	2.1382	14.2961	0.2221	8.2604	2.0096	9.9218	1.2089	-0.3177	1.1269	0.3	2.8741	16.4624	-0.0007	2.0396	1.2924	20.1997	13.1925
E142	7.016	6.0072	1.062	0.0442	23.7584	7.507	15.9781	6.8196	11.202	5.5727	6.5359	5.2515	7.1688	3.8468	11.5655	7.1961	6.1175	6.2141	39.4623	23.6939
F143	-0.0533	-0.0181	-0.2654	-0.2418	0.0001	-0.1112	-0.0057	0.0359	0.0907	-0.0029	-0.0092	0.0142	-0.2171	-0.0053	0.3121	-0.0127	-0.0124	0.0015	-0.0063	-0.0056
D144	2.9444	2.2642	0	-4.1796	0.7722	3.1943	8.869	2.3435	2.8369	1.973	1.8554	0.1682	3.0623	3.2726	0.7802	1.2038	0.5067	1.9608	8.2486	1.9
I145	2.4243	1.7053	3.2191	3.994	10.0157	2.5928	1.9769	-0.053	4.6845	1.2312	1.4366	1.1099	6.6971	2.8528	1.997	1.7204	2.1494	0.8292	4.7538	8.7059
F146	-0.0085	0	-0.2482	-0.1006	0	-0.0014	0	0.0767	0.0694	0	0	0	0.0155	0	0.1747	-0.0019	0.0058	0.0899	0	0
I147	0.0617	0.0144	-0.7835	-0.5387	0.0759	0.0868	-0.021	0.0008	0.1568	-0.0237	0.1627	-0.0092	0.1177	-0.2229	-0.2457	0.04	0.1444	-0.0632	-0.0856	0.279
N148	0.6966	0.7851	-1.3412	-0.948	-0.5643	0.7918	0.3444	0.2789	1.3847	-0.0806	-0.1801	-0.001	0.1367	0.1614	-1.4533	0.8784	0.04	-0.3736	0.0796	0.1868
Y149	0.3076	0.4391	-0.0644	0.0136	0.0862	0.3142	0.3238	0.3483	0.6039	0.4718	0.3487	0.4771	0.514	0.4111	0.9793	0.402	0.4093	0.435	0.0622	-0.0229
I150	0.0242	-0.0365	-0.0596	-0.0185	-0.0069	0.075	-0.0012	0.0007	0.0911	-0.195	-0.0038	0.0438	0.0812	-0.0268	0.2414	0.0148	-0.0082	0.0045	-0.0143	-0.0061
E151	4.8552	5.0253	3.9624	0.0155	3.9716	4.8668	3.5659	4.8769	6.0134	4.6445	3.9271	5.4329	4.7847	4.6397	7.0789	4.8917	4.9111	4.589	3.2213	3.4045
A152	0	0.0074	-0.239	-0.1918	0.0388	-0.0092	-0.0625	-0.7463	0.1297	0.0055	0.0506	-0.0263	-0.1231	0.0031	0.0432	0.0058	-0.0197	-0.0013	0.0182	0.0114
Y153	-0.0024	-0.0003	-0.0894	-0.0961	0.0002	-0.0029	0.0003	0.0034	0.0075	-0.0002	-0.0002	-0.0003	-0.009	0.0015	-0.0026	-0.0026	-0.0001	0.0003	0.0023	-0.0002
M154	0.1383	0.1936	-0.1876	0.0567	0.0746	0.2145	0.1253	0.1154	0.1128	0.1224	0.0262	0.1396	-0.074	0.1392	0.8402	0.1605	0.1418	0.1818	-0.443	-0.2756
T155	0.2122	0.0158	-0.8213	-0.4213	-3.5472	0.2686	-0.5831	-0.429	-0.1048	-1.0353	-1.8361	0.1273	0.1062	-0.1427	-0.2447	0.2386	0.0004	0.0279	-1.8775	-3.0918
M156	-0.0637	-0.002	-0.1253	-0.1364	-0.0694	-0.0563	-0.0302	-0.009	0.0902	-0.0038	0.0001	-0.0157	-0.0564	-0.019	0.0008	-0.0637	-0.046	-0.0018	-0.0547	-0.0106

## Sheet: 1y6k_ΔΔStability_complex
	A	C	D	E	F	G	H	I	K	L	M	N	P	Q	R	S	T	V	W	Y
C12	8.92148	0.00164096	9.78031	10.4355	11.6851	8.34395	11.2444	15.0516	10.6884	11.3273	10.4332	9.90888	10.6181	10.9396	10.8815	9.76247	12.0708	11.5651	10.3445	11.9397
T13	-0.218826	-1.04207	-1.02518	-1.92628	-0.528328	-1.05798	-0.314396	1.42378	-0.397689	-0.648262	0.804653	-0.501843	-1.94977	-1.71147	-0.56849	-0.57201	-0.0209937	-0.352535	-0.975825	-0.216045
H14	-0.247206	-0.315543	-2.67306	-0.315461	-0.208568	-7.18938	0.00300434	-0.0445874	-2.46306	0.190395	-0.337609	-2.52391	1.34463	-0.335416	-2.65015	-3.44344	-3.00023	-0.112764	-0.358875	-0.172213
F15	6.65454	-0.74391	4.08898	5.22231	-0.091451	6.2552	13.0819	7.01017	8.4236	5.09553	0.957926	3.98197	14.7485	4.71363	8.32153	6.93317	9.75784	6.5718	11.3551	12.9052
P16	3.14123	4.06433	3.21978	2.34582	3.39088	3.13015	4.03989	3.5319	3.30002	3.54082	3.58508	3.69093	3.95062e-12	3.24265	3.58634	3.54505	3.79546	3.89561	3.54843	3.46287
G17	2.43068	2.32846	2.31428	0.854469	0.765773	0	3.06828	4.62077	1.85085	1.26109	0.320863	2.87868	8.1835	1.82508	1.50353	3.37012	4.22801	4.81956	2.35857	3.53406
N18	0.539248	0.668973	-1.26391	-0.400013	-1.28501	1.56196	0.713563	-0.554078	-0.688305	-1.84289	-1.15305	6.53699e-13	-0.413404	-0.406301	-0.719289	1.17943	1.79638	0.840646	-0.531353	-1.19938
L19	6.6139	6.59999	8.05581	3.04136	14.0011	9.58242	13.8242	2.49192	7.09353	-0.00200236	1.82203	8.25423	3.22538	5.76202	7.19461	9.63676	7.47264	4.0358	15.2592	13.8451
P20	3.55252	5.15681	4.00705	5.81426	18.1091	5.17083	17.269	16.081	7.19486	8.23846	6.97486	6.30425	-0.0410371	7.35547	8.03545	4.57187	16.5514	13.9415	21.2976	18.2939
N21	-1.0731	0.798312	-0.666539	-1.18839	-1.57456	-0.0828916	0.199047	-0.808684	-0.933831	-1.54001	-1.16205	1.60583e-12	-2.47071	-0.698086	-0.545151	-1.04466	-0.561068	0.425682	-0.572274	-1.32796
M22	4.07794	3.8328	5.4771	4.4462	0.819875	5.2345	2.97605	0.555048	4.02476	-1.0398	-0.030813	5.18922	10.0826	3.6731	4.83445	3.19471	2.8201	2.27482	3.64915	1.94727
L23	6.55962	5.59313	9.51131	8.24751	-0.0540397	8.67704	6.2547	1.18291	6.42618	-0.140558	-0.386656	5.65142	10.6863	5.13158	7.89656	7.01914	5.54841	2.83158	6.42933	10.2642
R24	1.22504	2.79767	5.5472	3.14825	1.423	3.87063	2.27656	3.59228	-0.117165	1.66887	1.26931	2.61388	15.2732	1.14875	-0.418009	2.01771	5.17404	3.50715	2.37576	1.95401
D25	1.26662	3.05596	-9.09495e-13	0.761573	1.50167	3.19947	3.14697	3.86782	1.13475	0.938432	0.419145	1.94356	9.21948	1.81824	1.08156	1.36189	4.72301	5.38602	0.914496	1.48673
L26	7.56996	7.88365	11.4515	9.3586	9.30877	11.3018	7.63537	3.53312	7.66564	-0.00331136	-0.0103981	7.64279	16.337	7.15496	7.73935	10.5463	6.58608	4.02946	11.3513	20.3604
R27	4.95169	5.7877	11.2386	8.89212	0.327582	6.59194	5.43833	1.70648	2.45618	2.515	2.0025	3.73156	12.937	2.59798	-0.00727546	8.17862	6.22778	3.30131	7.66078	2.45571
D28	-0.298464	1.89987	-0.225895	0.290106	0.253766	1.62722	2.65619	2.39226	-0.847193	-0.96112	-1.36798	0.749735	7.97851	0.816458	-0.101771	0.41089	2.90415	2.99974	1.97667	-0.409736
A29	0	2.95783	8.47902	5.06895	4.16429	3.201	8.73277	9.6991	2.00542	2.67441	0.0859992	5.00245	10.7775	1.33834	2.89117	2.73709	8.00121	6.84249	13.2064	5.76764
F30	5.9232	6.68962	11.8256	11.4353	-0.00512266	9.16917	4.38235	8.36468	3.87985	1.3785	1.49595	7.31055	18.2251	7.07598	4.12578	7.43221	6.49422	5.18699	2.76583	-0.0489492
S31	-1.11259	1.1096	1.62196	0.838219	-3.64569	-0.598014	0.339834	-1.39348	-1.41848	-2.60436	-2.18886	-0.591435	3.51903	-1.11774	-5.63512	-0.000237013	0.00355695	-0.111986	-2.51345	-4.51847
R32	2.46508	2.58256	3.96019	3.05343	2.14797	3.39327	0.719792	3.84743	0.849278	1.63206	0.971788	2.06397	5.43171	1.64833	-0.0538546	2.07939	4.22767	5.21949	3.10631	2.19896
V33	3.90756	3.3863	7.8323	8.53232	33.0909	5.17635	21.4473	-2.19996	7.13578	-0.587674	0.688887	3.21668	11.8545	2.40371	19.5748	3.15957	1.87804	-0.00100118	48.2437	38.8137
K34	0.529117	2.98852	6.96973	5.68933	8.2074	1.52962	5.96538	1.5984	-0.0382992	-0.753531	-0.520554	4.25442	9.78328	2.79187	-3.32318	-1.52892	3.11814	2.36623	4.31019	11.7866
T35	-0.257674	0.420194	-0.110818	-0.352073	-2.00833	1.88363	1.45517	-1.4284	-1.77427	-1.24197	-1.87731	0.129574	-2.07996	-0.645588	-1.12313	1.43295	7.10543e-14	-0.792527	0.575626	-0.756666
F36	7.21516	7.53634	8.21858	6.98806	-0.0153873	8.5758	4.20073	3.8038	4.71245	2.40606	2.91099	4.97284	4.20983	5.62217	5.42079	7.09556	6.76094	5.61154	2.5825	1.35693
F37	8.89781	9.27831	14.0793	12.1525	-0.0528808	12.3648	5.50979	6.2932	9.26558	4.65528	2.15355	8.75307	11.5487	9.5292	11.7086	10.427	9.21838	5.24491	5.69794	1.98063
Q38	0.0358401	0.23395	1.4443	0.415232	10.8319	2.68602	4.84245	3.18979	1.36176	-2.55193	-3.00959	-0.386122	12.0553	-0.705449	4.97958	2.10503	3.50324	4.3845	16.9365	17.8996
M39	2.46726	2.64621	3.06117	1.38428	1.98561	3.50644	1.59332	1.71071	0.0779469	0.681679	-0.010035	2.29426	10.9887	1.86085	0.218112	1.27848	2.40893	2.4924	1.78907	2.09546
K40	2.15926	2.6861	5.7904	3.32429	4.91165	5.83334	3.71423	5.52319	-0.034976	-0.657267	-0.311063	1.56262	15.2359	0.689763	0.768968	3.40809	8.50636	7.22108	0.8239	4.64137
D41	4.89914	4.52074	-0.0294689	4.40625	19.5559	5.92756	21.9168	4.77894	14.4006	5.55111	3.18521	4.00191	16.9275	9.53349	19.5715	6.30093	3.15146	5.05884	39.8409	19.4053
Q42	1.0943	1.21383	2.3114	1.76944	-0.344131	1.10118	-0.283321	1.0056	-0.76385	1.28747	0.136458	1.53128	-0.292132	-0.0343008	-1.98259	1.51152	1.77734	2.01155	0.817573	0.146617
L43	2.22249	3.24261	0.872036	4.99101	2.97473	2.99479	3.53812	2.21542	2.92752	-0.330451	-0.634821	2.01711	4.07934	2.48988	1.54119	2.2688	4.39314	2.97207	2.60257	3.30249
D44	0.371414	0.207827	-0.00146489	1.3639	-0.799005	1.33149	-0.524728	0.712563	0.411071	-0.529693	-0.64254	0.0403622	0.503474	1.62415	0.744428	1.78585	2.03242	1.39788	0.723559	-0.827892
N45	-0.204313	-1.31431	-1.0205	-1.68919	-0.77698	0.206949	-0.139042	-2.41828	-2.45991	-3.53488	-4.23345	-0.00886337	-2.9329	-1.4917	-2.36044	-0.584175	0.385142	-0.155989	-1.41541	-0.044226
L46	6.01246	5.8734	10.2453	8.25594	7.54602	8.45824	8.68502	2.48334	4.26433	-0.0989063	1.56363	6.97963	4.07541	6.16015	6.05881	8.35357	6.20314	3.08535	18.1675	11.1007
L47	8.28598	8.58413	11.5323	9.74507	7.09131	9.60194	3.7307	3.47694	7.59724	-0.133408	0.667664	8.04105	21.1862	6.20381	8.96614	10.5115	10.2777	7.36611	6.86023	14.3587
L48	6.24261	5.92017	10.6149	10.0093	5.54315	8.9924	2.83232	3.4167	3.39346	-0.000305117	-1.30454	4.04375	12.6738	5.3378	8.66311	6.80922	6.61871	8.47942	9.62725	12.2185
K49	2.1178	3.72497	2.13822	3.50883	-0.758321	2.83515	1.2775	2.63488	-0.118458	1.44333	0.622822	3.33462	1.6348	2.04066	-0.90474	1.77615	3.18819	3.9079	-0.0788281	0.662802
E50	4.27416	5.35989	1.94058	-0.0218795	2.29778	3.58168	2.74688	4.38172	3.28319	1.8235	2.71928	1.67468	1.51939	3.89259	4.27592	4.06405	4.35628	4.77092	2.38194	1.15406
S51	-1.06638	-0.259635	-0.798129	-1.85018	-1.52049	0.392383	-0.174416	-3.26347	-1.78315	-2.08487	-3.2233	-0.214044	-0.176011	-1.41548	-1.23268	1.99017e-05	-0.420754	-1.55147	-1.9358	-1.42448
L52	7.3467	7.36511	10.7223	9.58705	13.079	10.5939	17.7068	5.5518	9.33489	-0.004243	0.203029	9.44623	8.72476	7.77682	15.7487	8.21309	5.47622	3.9242	24.5546	19.244
L53	2.9979	4.24115	5.08146	2.81693	0.457176	5.48941	4.0149	5.41472	1.47513	-0.0760519	-0.687991	4.98973	17.5778	2.72943	2.11475	5.13942	5.0907	6.05924	1.98192	0.991075
E54	0.556718	1.74905	0.996876	-0.0138164	-0.638806	1.65831	1.1827	-0.406861	0.31937	-0.349877	-1.64034	1.57938	7.42117	-0.381792	0.114026	0.889943	0.699993	0.941847	-0.334289	-0.479516
D55	3.42054	4.34538	-0.146689	1.90797	11.3523	6.18337	3.82297	3.21328	4.03341	0.269344	0.278283	2.39875	11.5615	3.25685	5.27599	4.89171	7.10882	4.01052	16.0367	12.9325
F56	9.35577	9.33725	13.7632	12.1246	-0.0178071	12.4938	6.23635	8.39947	9.36667	2.86496	2.71084	8.91228	16.8209	9.60882	10.8643	10.2428	11.7509	9.62635	10.939	2.15683
K57	2.85067	2.41681	5.17464	3.84891	2.20842	2.58051	2.52415	0.658354	-0.00212216	0.181432	-0.184465	2.61153	8.16568	1.69503	0.351987	1.58603	0.507035	1.8549	3.58802	2.30996
G58	-0.407415	0.784027	0.256384	1.07626	-0.51033	0	1.34046	1.75169	-0.146937	-0.963443	-2.13403	0.0274933	10.8461	-0.193937	-0.665107	-2.96152	0.202699	2.6146	1.09698	-0.72956
Y59	3.43344	2.89932	0.746359	0.25094	-0.478767	-0.154428	0.302502	-0.469988	2.11889	2.44196	-1.09812	0.251132	-0.989843	2.11259	1.84164	0.674614	3.49958	3.26446	2.87072	-0.000720717
L60	3.07136	1.74368	2.9331	4.41656	0.397393	2.02523	3.17994	-0.205259	2.03565	-0.152469	-0.154654	1.77102	5.36083	3.60077	3.30732	2.58856	1.93975	1.70981	2.24509	2.67776
G61	3.26297	4.55361	7.40514	8.933	9.06655	0	10.9865	16.7028	4.85431	8.45314	4.20142	7.14093	10.4451	7.64727	4.78815	5.018	13.6607	13.6912	17.3065	9.50476
C62	7.67357	0.0710296	11.5653	8.23282	8.84732	9.85291	8.97588	6.40513	7.9417	8.69619	7.00717	10.7257	4.50792	7.8557	5.56964	9.82617	8.16322	7.67661	8.1349	7.09589
Q63	-0.652265	0.264736	4.02818	2.44286	-1.6703	1.76639	2.02696	-3.72266	-1.36705	-2.82672	-3.81547	0.316406	-3.99833	-0.0536585	-1.94109	0.655908	-0.932291	-2.02693	2.79521	-0.715767
A64	0	3.63019	22.0096	24.6103	31.5813	3.54814	22.8129	10.102	17.2776	13.9734	13.2609	11.3376	7.50504	19.5101	14.4055	2.89287	3.9721	3.60532	58.4602	33.7999
L65	6.61842	4.92314	9.19305	8.44513	3.62842	10.6854	4.85868	5.31741	7.63111	-0.00563368	0.0643826	5.88698	15.1853	4.38169	10.5172	7.72114	5.0521	2.38501	9.02457	4.65477
S66	0.215552	1.89337	6.85978	5.51755	1.78022	2.53385	3.50739	3.8138	2.83112	2.02055	-0.327745	4.04442	9.82518	3.28626	1.21238	0.0162895	1.23885	1.68151	5.6922	2.46241
E67	-0.34631	1.40245	1.5251	-0.0598528	-1.47289	2.45122	-0.292455	-0.668871	0.387563	-1.78566	-2.31066	-1.03689	6.10919	0.327905	1.49261	0.532084	1.07716	1.13331	0.999716	-0.632322
M68	7.48877	7.43218	10.4381	8.73243	10.8923	11.3653	13.614	5.5748	7.86128	0.407355	-0.0871323	7.2791	14.0246	7.19184	8.04087	8.98397	5.30468	6.85745	23.2702	14.7512
I69	6.0948	6.02495	10.002	8.61196	-2.44495	8.89571	6.44015	-0.0180576	6.58707	0.0247363	-0.924726	5.32246	11.715	6.55146	7.99934	7.04828	4.95444	2.17455	9.75162	3.67379
Q70	0.244172	1.67204	1.93611	1.26729	-0.782998	1.15955	0.696074	-0.212532	-0.74578	-0.477861	-0.375993	1.08388	8.98434	-0.00114308	-1.78427	0.724199	2.50151	1.05493	0.606827	-0.302762
F71	8.31722	9.37209	11.8452	11.0323	-0.0200364	11.199	7.13972	6.03788	7.36609	3.0241	2.04801	9.3856	20.7213	8.6294	6.46899	11.2268	8.95244	6.6963	-0.288825	6.21194
Y72	10.445	10.6493	14.0888	12.7286	1.00771	14.4709	6.7943	3.30671	7.21135	2.87079	3.4376	9.76287	19.7792	9.82364	6.8686	11.9709	8.47201	5.64045	8.33926	-0.31493
L73	5.85539	5.9747	8.19401	6.15291	7.66332	8.22278	6.79908	2.42294	5.13431	-0.0349421	1.0885	4.78852	9.88829	4.62891	5.26317	7.31639	6.99339	4.79747	5.18534	6.25453
E74	0.507294	1.44945	0.872793	-0.0146565	-2.19925	0.947961	-1.79002	-1.14467	-1.36401	-1.0527	-0.274469	-0.774764	8.70774	-1.61196	-1.21422	1.44916	0.503561	-0.233899	-1.46858	-1.66558
E75	-0.15713	0.238738	-0.0136308	-0.0823785	-1.94953	-0.432357	-0.254793	-3.67131	-1.85797	-2.48485	-3.06049	-1.07726	-0.864683	-0.68903	-1.45972	1.31229	-0.464098	-1.95712	-2.67645	-1.32043
V76	4.65625	4.40118	8.13183	12.7813	12.2724	8.47978	13.6528	0.645196	17.3457	3.66015	6.07163	7.12082	5.95608	8.01336	13.5925	9.06856	5.48784	-0.0139705	29.6582	14.7183
M77	7.763	7.7501	11.4046	10.8621	7.04281	9.15539	6.80863	3.64532	5.88141	0.477996	-0.0901491	7.79077	18.8188	6.63404	8.65309	7.95269	7.4229	6.04264	15.2564	10.7203
P78	5.2721	6.10018	6.89505	6.0589	5.23431	6.57355	4.91572	5.6497	3.84777	5.27328	4.51935	4.92065	-0.0652645	4.58535	3.39331	6.00321	5.01121	6.04659	5.4075	5.27307
Q79	0.405973	1.32668	1.11409	0.52962	0.421683	2.154	1.21913	1.75482	-0.332849	-0.46233	-1.36628	0.407673	4.83296	4.03588e-12	0.239673	0.0986776	1.04487	2.86058	0.3436	0.277439
A80	0	1.29212	8.96185	7.72171	18.9224	1.07535	29.694	2.33974	8.43737	0.125056	-0.132921	6.37754	8.2162	1.43954	12.1197	1.32575	-0.173495	0.548837	44.912	35.6696
E81	-3.10627	0.933262	9.36139	-0.000179918	16.5535	-0.224076	19.1199	0.107273	0.0698373	1.54644	-2.66043	6.30252	6.59068	0.37486	1.21183	-0.225744	0.836624	1.66768	18.8071	18.4813
N82	0.49015	0.879903	0.029248	0.421348	-0.687668	0.141474	0.587809	-0.450941	-0.615775	-0.848532	0.238462	-0.0166916	7.04163	-1.10824	-1.38864	1.21135	0.119347	0.00626284	0.141086	-0.636943
Q83	-0.0302422	0.934418	1.49419	0.871554	-0.572274	1.28241	1.0385	0.966466	-0.911165	-0.840788	-1.37549	0.190198	6.89899	-0.0174828	-0.566551	0.523313	2.39797	1.74978	-1.3346	0.0247332
D84	1.80361	0.337225	-0.156015	-0.573972	-1.37608	3.14895	1.32063	-2.01281	-0.249894	-2.51743	-4.25766	0.559226	8.63608	0.271241	-0.0615247	2.41226	2.17886	-0.0984625	1.37148	-0.517136
P85	3.72464	5.23542	5.001	3.74675	4.49753	4.32195	5.0933	5.11715	3.15893	4.38676	4.56697	5.20298	-0.00678808	3.65954	3.43971	4.4367	5.00597	5.12057	5.09181	4.61973
D86	-0.831237	-0.421066	-0.00154416	-1.22248	-2.82338	0.888603	-0.439141	-1.88962	-2.3042	-2.19831	-2.66582	0.108469	-0.044283	-0.953037	-1.70419	0.407994	-0.80376	-1.44658	-1.2392	-2.82514
I87	5.96125	4.03677	5.51171	6.60038	-0.268195	6.50804	1.80214	-0.0956235	1.90975	0.408135	1.28163	1.90685	8.50024	4.26909	3.64736	6.21169	4.78104	0.915347	3.75748	0.602217
K88	-0.020341	1.79993	5.5268	2.24845	2.97691	-0.413873	3.41814	1.95315	-0.0331005	0.342697	0.250821	3.87801	11.6195	0.0469565	-3.15973	-0.0868933	6.36908	3.20232	2.86836	2.5974
A89	0	1.32591	-0.332164	-0.576492	-0.799333	0.258864	-0.015285	-0.588922	-0.695841	-0.692799	0.0992428	-0.225848	1.76296	-0.349767	-0.647524	0.123504	-0.203247	-0.0975305	-0.47577	-0.652378
H90	-1.02093	1.24126	1.35901	-0.602166	-1.46205	1.70704	0.0561806	0.0400709	-2.83909	-2.43064	-1.50248	0.190204	-4.17037	-1.29986	-2.13606	1.34077	2.6761	1.1222	-1.14845	-1.35405
V91	4.62919	3.66294	8.68755	9.83113	20.7204	7.91702	21.1068	-0.729006	9.52915	-2.11432	0.574006	6.42446	16.2053	9.36671	23.8444	4.97106	2.41249	5.68434e-14	21.8177	30.6847
N92	0.80473	2.34049	2.72915	1.89652	1.29275	2.19783	1.9283	2.37686	0.92282	1.36049	0.708018	-0.0167275	8.37977	0.663039	1.01937	0.875854	3.23442	3.05291	1.64427	1.46077
S93	-1.15584	-0.180424	-0.356164	-1.46228	-2.53083	0.411672	-0.481638	-2.3017	-2.10405	-2.22581	-3.30977	-0.299978	4.82077	-2.06312	-2.37763	-0.00339425	-0.175495	-0.932643	-2.47506	-2.31979
L94	7.85149	7.57963	12.1585	10.6101	26.8735	11.4307	18.7133	1.88373	8.94505	-0.00581009	0.387769	7.24096	11.3903	8.64283	14.2527	10.685	7.58037	3.41512	58.9468	33.4035
G95	-2.75917	-0.18537	7.64202	1.98472	1.61843	0	16.0733	-0.482027	-3.64974	-1.44524	-3.86032	4.03791	14.2265	-0.990316	-4.54394	1.19691	1.91361	-0.102994	2.17808	10.4428
E96	-0.285365	1.49162	0.931862	-0.0592001	-0.408428	0.990026	0.493777	-0.86766	-1.59045	-0.859301	-0.824535	0.9246	5.18835	-0.455753	-1.53762	1.46272	1.0457	0.332924	-0.0816145	-0.277161
N97	-0.608255	0.434984	4.36096	1.76836	-0.35069	2.25017	0.88757	-2.92596	-1.98019	-2.52759	-2.07645	-0.0141918	3.29706	-0.585871	-1.28159	2.22206	1.46359	-2.53076	1.51017	0.0556549
L98	9.04278	7.4827	10.8299	9.84875	3.73839	11.3697	5.74302	2.60105	7.84567	-0.0748377	1.01169	9.99974	21.8933	5.63942	8.1577	11.4045	6.49051	2.91358	20.1966	8.30245
K99	1.62047	2.48724	3.39738	1.30143	-0.072489	3.45798	2.29963	-0.444815	-0.0118468	-0.333024	-0.219366	2.48502	8.06233	1.23978	0.379286	2.21857	1.11301	1.11061	-0.545653	0.158137
T100	-3.7526	-2.29737	-2.37077	-3.29866	-3.68096	-1.71816	-1.21212	-1.93339	-4.16633	-4.70039	-5.76216	-2.45976	7.08362	-3.72458	-3.51572	-2.85953	-0.16521	-1.10024	-4.46218	-3.06347
L101	7.02005	6.42215	8.96649	7.37125	-2.36451	8.8956	4.84654	4.26684	5.45387	-0.018002	0.0659513	6.8414	23.5681	5.62925	5.8824	8.67227	5.18864	3.77055	8.74995	2.33459
R102	1.98912	2.31519	8.28256	3.84849	2.94886	4.90454	8.01823	1.3475	-0.338615	-1.12243	-1.17572	1.33633	9.99867	0.944921	-0.0715734	3.548	1.31215	0.678725	5.47251	1.69286
L103	-0.497726	1.76302	1.22006	0.478052	-0.883955	-0.216488	-0.562578	1.4804	0.861486	-0.00543281	0.0648688	-1.39116	4.95587	-0.199906	1.22456	-0.0710991	0.662594	2.16535	-0.123539	-0.71379
R104	-0.685626	0.176646	1.75852	0.490846	-1.32954	2.37772	-1.01954	2.7498	-0.379591	-1.44747	-1.6988	-0.832563	2.30804	0.733338	-0.0332663	-0.42802	-0.66492	0.313193	-0.479844	-1.09715
L105	7.00858	7.16812	10.2397	8.85007	4.97792	9.87594	6.44788	6.94213	7.66917	-0.0525029	-0.494531	8.27208	17.1138	7.08902	8.58973	7.3497	7.78045	9.54095	4.09772	6.75108
R106	3.69069	3.35897	7.70715	5.47227	3.98438	5.03004	5.63522	4.25755	-0.348712	1.01847	1.37609	3.77216	11.1726	2.80215	-0.360485	4.15532	6.14629	4.77779	4.59944	2.93151
R107	-0.258879	-0.714871	0.662246	0.114218	0.0252115	0.688161	0.97224	0.502507	0.305782	-0.380216	-1.39852	-0.288781	6.72752	-0.361748	-0.0196926	-0.857918	-0.0961352	0.412771	-0.160155	0.150188
C108	10.1224	1.27898e-13	11.1345	11.4759	9.78357	11.3983	11.8106	11.0347	11.0853	7.61013	8.14322	11.9646	15.6815	11.2055	12.3305	10.9619	11.3841	9.4109	10.2548	11.3004
H109	-0.304852	-0.0685242	-0.582418	-0.832261	-1.88902	-1.21311	-0.0433513	0.985491	-1.80155	-1.09923	-2.09556	-0.0903531	-1.71977	-0.0252274	-0.951008	-0.538755	-0.477778	1.6308	-1.28611	-1.22281
R110	1.25466	0.362872	1.68066	0.357081	-0.445639	1.55881	0.802511	0.149019	-0.400988	-0.546857	-1.18194	0.431173	0.701841	-0.737245	-0.0176686	1.72685	0.884996	0.713427	-1.62081	-0.260549
F111	4.97376	5.75774	8.02141	6.05048	-0.0224924	7.22287	4.8958	0.719772	3.5999	0.0132782	1.47688	6.19446	4.42807	5.22899	3.12403	7.39998	5.39656	2.90966	3.86003	0.852025
L112	6.66551	5.44145	12.1249	10.9356	3.38097	9.32138	5.93592	4.89415	3.91358	0.00678569	0.0623015	7.40997	14.9778	4.84753	5.84928	6.45119	7.26186	6.21408	9.70528	14.0735
P113	4.6969	5.94378	9.30312	6.99274	7.81036	6.39773	8.6501	3.74451	4.2719	1.6011	2.87571	7.51518	-0.0120592	5.48738	4.25573	6.80286	5.99369	4.36929	9.07396	7.46655
C114	9.61894	1.20053	15.9879	15.1228	8.23279	11.501	10.9081	10.3487	11.2766	10.1983	8.62845	11.1729	9.11545	12.6559	9.97781	10.3314	10.2313	7.94801	16.9138	9.51023
E115	1.51813	0.199788	0.449405	-0.00324655	0.635518	2.45467	4.08259	-1.19262	-0.155163	-2.915	-2.91211	-0.960851	8.146	0.794582	-0.255937	1.35108	0.187561	1.55359	2.42198	2.31061
N116	0.467163	-0.699915	2.10938	0.90911	-1.27807	3.08558	-0.0419959	-4.01507	-1.04017	-3.2013	-2.07503	-0.0336644	13.6648	-0.444883	-1.2575	1.40437	0.0267244	-2.53161	0.020836	-0.715315
K117	0.8742	1.03659	1.67724	0.787338	-0.244664	0.388689	1.2648	0.654471	-0.0418792	0.428957	-0.1328	0.807946	-0.557731	0.323538	-0.993179	1.45027	1.27671	1.16879	-0.20296	0.018274
S118	2.76559	5.73554	16.86	20.2239	58.0895	4.07817	46.6873	7.0523	17.6002	11.3135	9.21916	7.23231	0.539959	13.7372	17.2588	-0.0140821	5.15442	7.58535	80.4624	81.31
K119	0.441138	2.17464	0.831222	1.0747	0.609112	1.10411	1.55817	0.83403	-0.211543	0.301112	0.0845733	1.58553	-1.38458	0.149375	0.30941	1.60093	1.1874	1.23009	-0.031194	0.684198
A120	0	8.05213	17.7821	14.0329	27.0083	2.34178	31.6763	13.4131	12.5883	15.2961	7.56252	13.075	6.13663	12.1849	11.9707	2.71244	9.39827	11.7955	26.0651	27.8498
V121	2.53998	2.63547	10.9347	9.46643	-2.64662	5.51318	4.30157	3.38992	2.91557	0.438207	-0.139468	5.26075	5.0413	3.30316	6.86961	4.40792	2.41934	-0.0183757	4.98914	0.197741
E122	0.470966	2.15627	1.63188	-0.169139	-0.769171	1.88046	1.35247	-0.559158	-0.480732	-0.856427	-1.36717	1.77901	11.5366	0.369795	-0.327399	2.08445	2.12988	1.02198	-0.127518	-0.475184
Q123	1.01212	2.18232	1.24642	0.669878	-0.0189433	2.48025	1.79071	-0.184695	0.537211	0.0540522	-1.69906	1.76367	4.78131	-0.0157652	0.973438	0.784438	0.552885	1.33427	-0.511247	-0.482104
V124	3.89802	3.77265	8.53675	6.13096	5.0346	7.24791	6.56848	-1.37461	5.52309	-1.39205	-2.66181	4.84563	10.7423	3.77384	11.072	4.89689	2.24086	0.00387042	19.6099	9.59967
K125	2.06617	2.85718	5.84118	3.952	-1.12877	4.32578	1.99262	0.257	-0.00507232	-1.49873	-0.617994	1.21072	9.498	1.52283	-0.751816	2.54637	1.51224	1.77598	0.0230337	-2.6192
N126	-0.116288	1.6863	1.12249	0.740602	-0.331039	2.01639	0.934955	-1.36158	-0.656486	-1.23383	-0.223606	-0.0418257	6.48775	0.209891	-0.336081	1.76349	2.22551	0.529132	0.0668995	-1.1645
A127	0	1.36495	1.52319	0.19587	-1.09421	2.79883	0.48935	-1.69112	-0.673058	-1.61101	-2.56896	1.11759	8.28951	-1.62477	-0.200887	2.32189	1.52896	-0.445138	0.773835	-2.11443
F128	5.26548	5.88268	9.77698	8.54729	-0.0176705	8.66883	5.41617	4.46343	6.28173	1.9379	1.30241	5.73485	18.4692	5.99785	6.89174	8.16988	6.32647	4.07855	0.330394	1.99977
N129	0.283553	1.58137	2.22987	1.2215	-1.1651	2.21576	0.200658	0.0883615	-0.557392	-0.617343	-0.946645	-0.0337354	8.93863	0.473304	-0.0961984	1.09504	2.07758	1.21964	-0.560789	-2.44247
K130	2.38341	1.81882	3.242	2.03465	0.191281	2.67472	0.57532	2.98284	-0.0303655	0.998075	0.804273	1.59505	9.28083	1.94288	-0.251133	0.757315	3.3851	4.42398	0.893413	0.130649
L131	3.96915	4.87565	7.48923	6.00168	-0.657156	4.94026	1.80583	3.87939	1.29737	-0.0692331	0.271523	2.88819	12.2584	2.28178	1.34122	3.98573	3.12781	5.17538	1.68127	0.0138174
Q132	1.25632	1.2927	1.6794	1.79289	0.453161	-6.00863	1.65903	3.00371	-0.8566	1.08497	0.434364	1.42632	9.38082	-0.0229534	-0.922282	1.09064	2.73998	3.17852	0.855074	0.790241
E133	0.142725	0.81989	0.397759	-0.0214472	-0.612455	1.34289	1.22356	0.488655	-0.0654814	-0.0417974	-0.521205	1.22598	-0.68664	0.00751776	0.00760923	0.634089	0.34477	0.597914	-0.326769	-0.601521
K134	1.13338	2.63575	0.914872	1.0846	1.1174	1.92183	2.53042	0.577618	-0.00685076	0.323898	0.382678	1.1939	-1.61517	1.30895	0.269985	1.9672	2.20754	1.07531	1.32136	1.44412
G135	3.68201	14.0234	30.8826	35.3443	49.4002	0	56.0993	35.5259	33.3461	44.5694	21.7232	27.3068	30.0804	35.5352	33.8718	7.46355	23.9628	27.4583	74.1398	46.7223
I136	1.35453	2.21071	5.7848	4.17405	-0.102791	3.56205	1.33287	-0.00145157	0.553153	-1.89222	-1.3028	2.40844	-1.27518	2.286	0.497095	1.71828	0.565768	1.07763	0.746292	0.0121446
Y137	4.22641	5.52798	9.23277	6.95613	1.19786	6.98845	3.85795	2.8241	3.52777	1.46115	1.05566	6.13785	4.85703	3.49224	3.10286	5.03746	4.30482	3.71681	2.02769	-0.0828242
K138	6.4614	6.66741	21.5272	16.8992	23.6508	9.20705	16.2437	1.4235	-0.0126062	5.2743	2.17257	7.4334	12.4099	6.6254	3.4804	7.48185	6.66656	3.07966	52.439	36.6754
A139	0	0.315315	5.18029	5.24045	5.51375	3.74472	8.15754	3.28726	6.19144	-3.29026	-2.485	4.92619	7.32827	3.09465	12.3189	1.79711	2.64639	2.83916	26.7621	13.615
M140	7.34476	5.6973	11.0763	10.1612	3.82646	10.5074	6.13704	9.2728	8.43289	1.7447	-0.0113236	6.31277	12.5422	7.5106	9.0314	7.6611	9.20446	7.69707	7.92372	9.75171
S141	-0.394135	0.963573	16.3962	11.0407	40.1146	0.471165	23.544	10.6561	15.822	12.2478	-1.9139	7.38231	12.2912	6.58874	16.1947	-0.00229173	6.29834	7.03384	49.2895	38.5224
E142	8.63445	7.40858	8.4039	-0.0537087	27.9889	10.3028	29.4893	8.18817	19.2067	3.47441	9.58826	7.75455	19.5026	8.24568	27.8374	9.37246	8.42046	10.9542	54.33	34.2504
F143	9.50481	9.35168	12.5745	12.188	-0.00634931	11.6234	8.58282	9.82941	9.00699	4.39956	3.016	8.59243	27.3288	8.39031	10.6788	9.24364	7.76803	10.0724	2.02786	1.82886
D144	-1.62398	-1.24075	-1.59162e-11	-4.2485	-2.71696	0.237972	10.5753	-2.37092	0.190754	-3.86026	-5.18449	-2.25453	-0.356287	-0.931017	-0.716622	-1.45657	-1.97664	-2.36231	9.1711	2.22249
I145	4.22834	4.33646	8.65681	6.78334	9.33305	6.77534	8.31167	-0.0160185	7.04811	1.58443	3.58905	4.56709	6.92735	6.2038	4.35639	6.03843	3.93243	1.60659	8.73426	7.96003
F146	8.53204	8.80849	11.1521	10.6515	-0.0113182	8.91223	7.81652	6.60298	11.1821	3.06925	2.1125	9.76657	29.663	8.71397	11.1874	10.8496	6.62716	6.85471	2.2239	2.24416
I147	6.58941	6.64346	8.08658	8.24333	16.3447	9.61062	8.57463	-0.0286185	10.8397	0.439116	0.438649	8.13832	15.136	6.64018	16.5997	7.93073	5.31283	1.73448	17.4228	25.5535
N148	0.985174	2.3951	0.0694504	0.0841104	0.255044	2.83279	2.35442	1.98751	1.22594	0.207316	-1.63317	-0.0197547	10.065	0.776683	-0.208333	1.22075	3.36252	2.88954	-0.385614	0.110885
Y149	7.46604	9.183	11.9607	10.9054	1.82178	10.8912	8.06744	6.24567	3.75715	3.2425	2.95488	8.20251	15.498	9.59282	6.41541	10.088	10.2892	7.44323	5.10016	-0.179579
I150	5.6819	6.10398	8.61139	6.83197	1.24834	9.14209	4.55085	-0.00248373	5.38766	-1.77902	-1.21352	5.28927	15.1741	4.09545	7.5473	8.79806	6.49059	1.85506	10.2319	6.59992
E151	5.25861	6.99482	5.74305	-0.00519708	3.45675	8.26289	5.68456	8.88942	6.79332	3.48254	1.67085	7.80278	14.0848	5.03734	8.89504	6.57697	7.57499	5.44895	3.16783	3.51613
A152	0	1.67566	1.03458	-0.316379	-1.07028	2.15298	0.627651	-0.292032	-0.689027	-2.73336	-1.90944	0.101223	12.3171	-0.295841	-0.390412	2.38188	-0.283043	1.29934	-0.290284	-2.14091
Y153	6.43522	5.95182	9.44023	7.8071	1.26533	8.47188	4.47654	6.95373	5.14389	1.73577	3.08087	5.21343	17.1594	5.24016	5.68055	7.1182	7.12358	5.68884	6.81387	-0.372483
M154	7.37084	7.33079	8.39559	7.07979	6.74028	10.2799	7.63536	1.63961	7.21859	0.203562	-0.0520381	8.25053	15.0289	6.59438	8.23258	8.21752	5.39593	4.76348	8.69184	5.10105
T155	-0.521734	-0.550884	-2.30748	-2.01439	-4.45964	-0.791378	-1.90256	0.0833752	-0.373806	-2.44028	-4.50037	-1.32114	1.35506	-0.204654	0.0949029	-1.41453	-0.0389315	1.2348	-2.17061	-5.70462
M156	1.65297	1.14037	2.14902	1.66267	0.862957	1.49124	1.24806	1.20894	0.575807	0.505642	-0.014435	0.674341	9.63587	1.11188	1.33382	0.584363	0.409716	2.57924	0.282164	1.12491

## Sheet: 6x93_ΔΔStability_half
	A	C	D	E	F	G	H	I	K	L	M	N	P	Q	R	S	T	V	W	Y
T13	-0.690881	-0.777304	-1.05929	-0.837017	-1.10636	-0.388401	-0.514359	-0.311823	-0.818986	-0.914661	-1.44839	-0.665675	0.374292	-0.689139	-0.428451	-0.497934	5.37038e-06	-0.158372	-0.94641	-1.0261
H14	0.471796	0.425607	-0.0162924	0.200772	0.252403	0.067846	0.0074598	2.04042	0.250735	0.510122	0.707117	-0.244176	3.44203	0.267067	0.528297	0.656968	0.955304	1.646	0.599727	0.415503
F15	2.27034	2.64489	2.97663	2.56206	-0.0266915	3.23679	2.29644	3.58803	2.53469	1.04809	0.220937	2.98701	2.63707	2.4048	4.31471	3.25409	3.96462	2.52873	0.0542164	0.502252
N18	0.536787	0.680628	-0.960239	-0.280216	-1.1804	0.624162	0.280147	0.0184534	0.111948	-1.15292	-0.459382	-0.000744809	1.91937	-0.0579163	0.556531	-0.430806	-0.212965	0.47323	0.159944	-0.735197
P20	2.12256	2.69531	2.01255	1.69437	2.12689	2.7843	2.70714	2.3678	1.79429	2.00168	1.61985	2.29692	-0.00183159	2.00695	1.90951	2.80189	3.15179	2.52958	1.29725	2.15108
N21	-0.410087	0.0698779	-0.374331	-1.29811	-0.731061	0.532334	-0.0104572	-0.83261	-0.865458	-0.851051	-1.02542	-0.00253981	-1.84806	-0.608601	-0.332561	-0.361156	-0.460714	-0.140083	-0.550686	-0.628035
M22	1.60048	1.46048	2.75187	1.42167	1.37072	2.69703	0.91129	0.319922	0.827995	-0.555962	-0.144435	2.57731	3.68038	1.46105	1.12916	1.79198	1.29662	1.18384	0.526576	1.01571
R24	0.570267	1.25624	1.20799	0.843436	0.163088	1.39077	0.975827	0.274904	0.422899	0.295099	-0.0700516	0.718558	3.10273	0.474601	2.04636e-12	0.688638	1.36459	0.869897	0.49952	0.212266
D25	-0.371854	0.118296	-0.00751659	-0.469062	-0.839553	0.714151	-0.060928	-0.618254	-0.911972	-0.798906	-1.05424	-0.360606	3.4065	-0.620763	-1.00129	-0.21825	0.393951	0.385269	-0.764134	-0.725433
D28	-0.201161	0.318787	-5.15975e-06	-0.337008	-0.63506	0.449499	0.290555	-0.459633	-0.333901	-0.505463	-0.963422	0.189678	2.22716	-0.363261	-0.0755842	-0.0945923	-0.225575	-0.0885649	-0.468938	-0.563593
S31	-0.224915	0.451306	0.407675	-0.046837	-1.32549	0.642689	-0.313827	0.129896	-0.348659	-0.927173	-1.4159	0.190387	4.20428	-0.293891	-0.111148	0.00106232	0.541579	0.822553	0.365048	-0.977987
R32	-0.0392721	-0.0191328	0.316512	0.375289	-0.184528	0.730274	-0.0863015	-0.141245	-0.0131856	-0.0525329	-0.301042	-0.0791971	3.82713	-0.289161	-0.123188	0.0567086	-0.20147	0.384905	-0.0462185	-0.0756203
D41	-1.37415	0.0424162	-0.00503503	3.54955	9.00106	-0.337559	11.3478	1.18995	6.74814	4.56497	1.0093	0.157129	2.62332	4.11464	1.94332	-0.349012	-1.00809	-0.338697	7.20047	7.06876
N45	-0.490442	-0.188542	0.184529	-0.194144	-1.8441	0.559262	-0.172215	-0.978376	-0.771181	-1.77314	-1.7363	0.00115978	1.77148	-0.146043	-0.521251	0.328583	0.539336	-0.377493	0.799187	-1.8306
L73	2.95029	3.03917	3.71422	3.67602	1.63607	4.12756	3.47752	0.723141	2.1703	-0.000728958	0.104251	2.64699	5.24845	2.53157	2.73126	4.0635	3.56658	1.82121	1.45314	2.05749
E74	0.656571	1.02185	0.120005	-0.00219826	-0.481622	0.676536	0.295018	-0.428272	-0.340432	-0.0785293	0.0454079	0.322437	2.78219	-0.576688	-0.122045	0.450549	-0.328669	0.0487348	-0.439622	-0.354992
E75	0.351882	0.691977	0.770275	-0.00278771	-0.081822	1.53228	0.651905	-0.664111	-0.211462	-1.21195	-0.976593	0.930622	2.4111	0.228765	0.289035	1.14533	0.654833	-0.287924	0.190845	-0.848255
M77	3.94129	3.22784	5.56284	4.86806	3.45371	4.60034	3.85284	0.519654	2.05937	1.2363	-0.0544102	3.21902	8.91269	2.71048	1.28244	4.76481	4.04684	1.90453	5.04781	4.46607
P78	2.17022	1.74306	3.12529	2.28839	1.74582	2.21182	2.17855	2.24007	1.68634	2.02563	1.43158	1.74537	-0.00937126	1.59006	1.36853	1.74297	2.6791	2.53371	2.04324	1.90203
Q79	0.71336	0.998373	0.977388	0.367947	0.379235	0.768061	0.157354	-0.881094	0.0052765	-0.754717	-0.819103	0.136004	0.787006	1.39266e-12	-0.178303	0.888081	0.303201	0.096634	0.0546343	0.376108
E81	-0.367646	0.453089	2.1447	-0.00287765	1.19855	0.623397	5.19737	-0.439939	-0.681852	-1.80161	-2.46861	1.44954	5.1257	-0.157128	-0.223326	1.17712	1.82863	0.413413	3.04806	3.57214
N82	0.0361888	-0.141231	0.208265	0.124826	-0.212653	0.0744783	0.0773177	0.337501	-0.324316	-0.417344	-0.182944	-0.00322856	-0.257479	-0.0167665	-0.721962	-0.0215659	0.354797	0.517035	0.030878	-0.148725
K88	0.972356	1.11036	1.44315	2.04835	0.369031	0.530742	0.343784	0.98248	6.82121e-13	0.666074	0.0778075	-0.236807	1.38153	1.26348	0.256785	0.198589	1.11882	1.27469	0.35453	0.420859
A89	0	0.542112	0.398801	-0.241379	0.166278	0.497515	0.479304	-0.16581	-0.186477	-0.126861	-0.304273	0.410598	-1.23865	-0.187535	-0.588719	0.398674	0.408705	0.17806	0.136586	0.196286
H90	-0.615528	-0.551586	0.186363	-0.483239	-0.987147	0.611404	-0.00910091	-2.20823	-1.27534	-2.48334	-2.33261	0.000457489	-2.09135	-0.646206	-1.19735	0.332731	-0.167133	-1.9084	-0.989944	-0.889554
V91	2.47444	1.81455	3.52374	3.3898	2.44038	3.26444	3.12238	-0.702938	-1.21482	-1.31243	0.525096	2.66094	2.11661	1.42287	0.87999	2.81154	1.55039	-0.0593557	7.58129	2.51426
N92	-0.305803	0.257077	0.81368	0.474001	-0.162707	0.424179	0.330243	-0.926199	-0.669823	-0.254679	-1.95147	6.53699e-13	0.791846	-0.283043	-0.672629	0.0423529	0.15359	-0.195165	-0.612752	0.182157
S93	-0.428263	0.0745384	-0.0205777	-0.318362	-1.17169	0.280571	0.0720936	-0.638479	-0.71861	-0.615453	-0.860312	0.0750586	1.68252	-0.309439	-0.465432	-0.00993557	-0.0297677	0.0945396	-0.436093	-1.01698
E96	0.0596635	0.519703	0.44911	-0.00814843	-0.053019	0.826987	0.686953	-0.457795	-0.673066	-0.347861	-0.530552	-0.298961	2.0657	-0.458828	-0.556811	0.785736	0.762758	0.0702938	-0.566855	-0.0105388
N97	-0.258294	0.170676	1.13593	0.245171	-0.441326	1.16017	0.668922	1.1387	-0.878557	-1.36232	-0.860822	-0.0874895	4.87135	0.437667	-0.564006	-0.213386	0.523154	1.3416	-0.609461	-1.43026
K99	0.193507	0.897039	0.96604	0.437765	-0.543736	1.37586	0.659559	-0.0292569	-0.00316937	-0.93198	-0.564701	0.537729	6.17889	0.570974	0.405593	0.821138	0.82772	1.63757	0.121635	-0.337745
T100	-0.786737	-0.063877	-0.29222	-0.946651	-1.303	0.18457	-0.236377	-1.31017	-1.11109	-1.35995	-1.51657	-0.567455	2.04385	-0.741445	-0.988409	0.247898	0.000297081	-0.730917	-1.21563	-0.960862
L101	2.32515	2.56424	3.15932	2.50854	-0.689184	3.51528	2.30796	2.31256	2.12751	-0.0359672	-0.133846	3.04083	1.92919	1.57477	2.81265	2.78721	2.74282	1.43211	-1.05068	-0.125736
R102	0.359247	0.198333	1.44213	0.795768	-1.9068	1.86864	0.392077	0.794653	-0.57195	-1.68343	-2.14926	0.612352	3.64754	-0.45643	-0.0233684	0.760777	0.384211	-0.329679	-0.485833	-1.26903
L103	0.801538	1.46968	0.956899	0.623791	0.396938	1.79424	1.03091	0.69284	0.899535	-0.0246068	-0.0295721	1.08606	3.53451	1.03989	1.23906	0.979979	0.70777	1.28025	0.699224	0.651569
R104	0.587097	1.38405	1.52058	0.931653	-0.72133	0.781616	-0.192349	1.86703	0.772324	-0.688147	-1.13432	0.0359621	3.0547	1.03682	-0.00451052	1.22824	2.24565	2.72958	-0.776207	-0.592923
R107	0.116248	0.490751	0.42661	0.208609	0.12824	0.465224	0.0779907	-0.105685	0.159532	0.105416	-0.687362	0.186533	0.894856	-0.136563	-0.0598231	0.469457	0.357514	0.345887	-0.0368266	0.205413
T155	-0.270314	-0.757092	-0.186398	-0.496369	-1.27965	-0.0460668	-0.323669	-0.776826	-0.930987	-1.31246	-1.77398	-0.650023	2.76788	-0.997904	-0.696932	-0.504456	0.00829107	-0.149932	-1.6168	-0.969656

## Sheet: 6x93_ΔΔInteraction_R1_half
	A	C	D	E	F	G	H	I	K	L	M	N	P	Q	R	S	T	V	W	Y
T13	0	0	0	0	0	0	0	0	0	0	0	0	0	0	0	0	0	0	0	0
H14	0	0	-0.0164	-0.0051	0	0	0	0	0.0121	0	0	0	0	0	0.035	0	0	0	0	0
F15	-0.04855	-0.0167	-0.04844	-0.004	0	-0.04855	0	-0.0167	0.0003	-0.0167	0	-0.0167	-0.0485	0	0.0056	-0.04855	0	-0.0167	0	0.0009
N18	-0.005	-0.0024	-0.0008	-0.0041	0	-0.0006	0	0.0105	0.0065	0	0	0	-0.0056	0	-0.0024	-0.0024	-0.0013	0.0105	0	0
P20	0.46118	0.60819	0.81632	0.84797	-0.1441	1.38127	0.86044	0.99685	0.34626	0.208	-0.15934	0.68505	-0.0035	0.44172	0.88177	0.80695	0.0564	-0.0429	0.74583	-0.1564
N21	0.0243	-0.0096	0.0348	0.17685	-0.0436	0.11388	0.0295	-0.0414	0.08228	-0.0966	-0.0212	0	-0.0003	0.014	0.35382	0.0211	0.0016	-0.0278	-0.0157	0.0287
M22	0.013	0.0117	-0.0392	-0.0309	-0.0057	0.0487	0.0031	-0.0067	0.0168	-0.0205	-0.0001	0.0029	0.0265	0.0003	0.0478	-0.0214	-0.0321	-0.0035	0.0012	-0.0029
R24	0.8214	0.94213	1.82324	1.54523	0.33194	1.09779	-0.297	0.55212	-0.5589	0.18783	0.89605	0.59818	2.60685	0.56116	-0.0354	1.00673	2.01055	0.65324	0.15792	-0.06089
D25	0.0122	0.0049	0.0002	-0.0128	0.0314	0.0487	0.0229	0.0188	0.0289	0.0139	0.0139	0.0245	0.31895	0.035	0.0057	0.0176	0.0428	0.0117	0.0158	0.031
D28	2.0133	1.96534	0	0.83895	0.94627	1.96696	1.85602	2.14679	1.93805	1.90489	1.75171	1.98064	2.25163	1.64577	1.74732	2.10786	2.12164	2.08272	2.14272	1.82355
S31	-0.0153	-0.0167	0.5426	0.44691	-0.5536	-0.1203	0.16631	0.0175	-0.2488	0.77548	-0.0069	0.5976	0.13822	0.51403	-0.0831	0	0.0039	-0.0341	0.0044	-0.0393
R32	0.1967	0.1967	0.19714	0.1908	0.08398	0.19582	0.0125	0.19668	-0.0153	0.13426	0.13341	0.18997	-0.0914	0.14588	0.0031	0.1967	0.1967	0.1967	0.14493	0.24066
D41	0.5283	0.37838	0.0004	-0.0117	0.95862	0.5117	1.11096	0.39798	2.86848	0.35473	0.40262	0.2515	-0.06715	0.43205	2.19184	0.5286	0.1094	0.40433	1.00424	1.13007
N45	0.012	0.0155	-0.2244	-0.09156	0.0168	-0.0358	-0.04132	-0.0283	-0.0413	-0.0314	-0.0345	-0.014	0.04516	0.0271	-0.0395	0.0002	0.005	-0.0162	0.01988	0.02295
L73	0	0	0	0	0	0	0	0	0	0	0	0	0	0	0	0	0	0	0	0
E74	0	0	0	0	0	0	0	0	0	0	0	0	0	0	0	0	0	0	0	0
E75	0	0	0	0	0	0	0	0	0	0	0	0	0	0	0	0	0	0	0	0
M77	0	0	0	-0.008	0	0	0	0	0.0115	0	0	0	0	0	0.0147	0	0	0	0	0
P78	0	0	0	0	0	0	0	0	0	0	0	0	0	0	0	0	0	0	0	0
Q79	0	0	0	0	0	0	0	0	0	0	0	0	0	0	0.0001	0	0	0	0	0
E81	0	0	0	0	0	0	0	0	0	0	0	0	0	0	0	0	0	0	0	0
N82	0	0	0	0	0	0	0	0	0	0	0	0	0	0	0	0	0	0	0	0
K88	0	0	0	0	0	0	0	0	0	0	0	0	0	0	0	0	0	0	0	0
A89	0	0	0	0	0	0	0	0	0	0	0	0	0	0	0	0	0	0	0	0
H90	0.0003	0.0003	0.022	0.0299	0	0.0004	0	0.0001	-0.0094	-0.0003	0.0002	0.0001	0.0003	-0.0002	-0.032	0.0002	0.0002	0.0002	-0.0002	-0.0005
V91	0	0	-0.0088	0.0034	-0.0017	0	0	0	0	0	0	0	0	0	-0.0021	0	0	0	-0.0011	-0.0016
N92	0	0	0	0	0	0	0	0	0	0	0	0	0	0	0	0	0	0	0	0
S93	0	-0.0001	0.0168	0.0119	-0.0001	0	0	-0.0001	-0.0379	-0.0004	-0.0006	-0.0002	0	-0.0004	-0.0115	0	0	-0.0001	-0.0005	-0.0001
E96	0	0	0	0	0	0	0	0	0	0	0	0	0	0	0	0	0	0	0	0
N97	-0.0002	0	-0.0121	-0.0218	0.0004	-0.0002	0.0056	0.0001	-0.0062	0.0003	0.0004	0	-0.0002	-0.0053	-0.0045	-0.0002	0	0	0.0008	0.0006
K99	0	0	0	0	0	0	0	0	0	0	0	0	0	0	0	0	0	0	0	0
T100	0	0	0	-0.0125	-0.015	0	0	0	0.012	0	-0.0149	0	0	0.0001	0.0191	0	0	0	-0.0246	-0.0103
L101	0.052	0.0373	-0.0201	-0.0543	-0.0157	0.052	-0.0021	0.0065	-0.0002	-0.0166	0.0129	0.0106	0.052	0.0277	0.012	0.052	0.0341	0.0373	-0.0528	0.0109
R102	0	0	0	0	0	0	0	0	0	0	0	0	0	0	0	0	0	0	0	0
L103	0	0	0	0	0	0	0	0	0	0	0	0	0	0	0	0	0	0	0	0
R104	0	0	-0.0024	-0.0024	-0.0024	0.0076	0.0073	0.0076	0	0	-0.0024	0.0076	0.0077	0.0076	0	0	0	0	-0.0024	-0.0024
R107	0	0	0	0	0	0	0	0	0	0	0	0	0	0	0	0	0	0	0	0
T155	0.26658	0.25387	0.68661	0.28695	0.17388	0.26026	0.0309	0.058	0.1603	-0.4543	-0.4684	0.31425	0.1843	0.24817	0.33392	0.26657	-0.0009	0.0521	0.0465	0.2773

## Sheet: 6x93_ΔΔInteration_R2_half
	A	C	D	E	F	G	H	I	K	L	M	N	P	Q	R	S	T	V	W	Y
T13	-0.0816	-0.0578	0.0971	-0.1643	-0.028	-0.0521	-0.0627	0.029	-0.1063	-0.0031	-0.0701	-0.0629	-0.0369	-0.0349	-0.2359	-0.0633	0	-0.0284	-0.0177	-0.0279
H14	-0.4239	-0.1526	-0.0919	0.061	0.1308	-0.3644	-0.0041	-0.2888	-0.3324	-0.0104	-0.003	-0.1632	-0.3442	-0.473	-0.2166	-0.2874	-0.2626	-0.1773	-0.4854	-0.1924
F15	0.1278	0.1293	0.2693	0.1549	0.0076	0.144	0.0114	0.0412	-0.24	0.0244	0.0083	0.1184	0.1195	0.0323	-0.3082	-0.4439	0.0815	0.1305	-0.018	0.0283
N18	-0.051	-0.3197	0.0272	-0.7569	-2.0757	0.2852	-0.4958	-1.1821	-0.4592	-1.0124	-1.4389	0	0.1611	-0.2464	-0.9975	0.1567	-0.3537	-0.9644	-2.4617	-1.4601
P20	-0.0023	0.0017	0.2899	-0.1711	-0.8616	-0.0002	0.1903	0.1302	0.0202	0.1178	-0.4678	0.1538	0.0002	0.081	0.3732	0.0019	-0.0347	-0.0687	-1.1537	0.7376
N21	0.2366	-0.0919	1.0384	2.1059	-0.2377	1.2922	0.4451	-0.5023	-0.2694	-0.0875	-1.1583	0	0.3779	0.6626	1.0098	0.5501	0.433	0.1613	-2.305	0.5735
M22	-0.1693	0.6229	0.538	0.6575	0.932	0.8627	1.0415	0.2124	0.8302	-0.1602	-0.0105	-0.8892	0.5202	1.0357	0.6723	0.6917	0.5882	0.3489	1.4329	2.6165
R24	-0.1839	-0.187	0.3031	-0.3268	-0.1138	-0.0845	0.0697	0.0309	-0.0325	-0.123	-0.8854	0.0254	-0.1487	-0.4276	0.0067	-0.0689	-0.1026	-0.1182	-0.2239	-0.2019
D25	1.3521	1.1412	0.0062	0.3259	0.214	1.2353	0.7004	1.1789	1.4018	0.1497	-0.0512	-0.0508	1.3746	0.0044	0.4812	1.1392	1.1742	1.0648	-0.674	0.5691
D28	-0.2871	-1.0026	0	-0.0581	-1.0109	-0.1668	-2.0822	-1.5222	-2.0038	-1.812	-2.2112	-0.8094	-0.2342	-1.6165	-1.85	-0.0697	-0.7024	-1.0172	-1.347	-1.7234
S31	0.565	-0.0267	0.2157	0.21	0.6039	0.5251	0.2558	0.1276	-0.3528	0.1957	0.1224	0.209	0.8916	0.1664	0.0397	-0.0001	0.08	0.0548	-0.1308	0.1471
R32	0.2999	0.2999	1.1664	1.1698	0.15	0.3093	-0.0566	0.2456	0.8403	0.5844	0.3123	0.5007	0.5822	0.2652	-0.0209	0.2999	0.2139	0.293	-0.1085	1.0162
D41	0	0	0	0	0	0	0	0	0	0	0	0	0	0	0	0	0	0	0	0
N45	0	0	0	0	0	0	0	0	0	0	0	0	0	0	0	0	0	0	0	0
L73	0.0992	0.098	0.0935	-0.0278	0.2238	0.527	0.1553	-0.1081	0.1233	-0.003	-0.2939	0.0094	0.3276	0.2711	0.1764	0.2974	0.0673	-0.1847	2.6412	2.3202
E74	0.0544	0.0804	0.8146	-0.0046	-0.0292	0.2378	0.3158	-0.2824	0.1521	-0.2117	-0.1403	0.4567	0.2481	0.1505	0.4054	0.309	0.0112	-0.194	0.1841	-0.4365
E75	0.0601	0.0507	0.0199	-0.0022	0.0507	0.0701	0.0881	0.0569	0.1059	0.0506	0.0525	0.0632	0.1328	0.0634	0.1286	0.053	0.0592	0.0618	0.1042	0.0506
M77	-0.2288	-0.2794	-0.1147	-0.1033	0.422	0.2536	0.1412	3.55434	-0.0704	-0.8145	-0.0699	-0.3955	-0.0127	-0.2522	0.3725	-0.3206	0.3567	2.1815	0.2859	0.3723
P78	-0.0572	0.0994	-0.0023	-0.1675	-1.2279	0.3597	0.0456	-0.7536	-0.299	-0.7783	-1.2364	-0.3577	0.0005	0.1695	-0.1064	0.6461	0.3495	-0.6413	-0.8159	-1.1312
Q79	-0.0043	0.0021	-0.0842	-0.0433	0.0959	0.0017	0.2005	0.0616	0.0458	-0.0015	-0.0015	0.046	0.571	0	0.1135	-0.0021	0.0432	-0.0003	-0.0015	-0.0015
E81	0.9344	0.8995	1.0829	-0.0593	1.5536	1.013	1.0641	0.8582	1.0723	0.5908	0.0389	0.6018	1.3891	0.3839	0.4842	1.0308	0.5982	0.8055	0.956	1.0357
N82	0.5027	0.4879	0.5444	0.5446	-0.0254	0.5169	-0.3142	0.5134	-0.0114	0.4126	0.3719	-0.0005	0.5559	0.036	0.1788	0.0944	0.2982	0.5084	-0.0975	-0.2957
K88	0.2572	0.0992	0.3387	0.4442	-0.1834	0.6408	-0.0284	-0.0827	-0.0002	0.0316	-0.1826	-0.5526	0.2661	0.1723	0.0661	0.2472	0.1768	0.1621	-0.4672	-0.0401
A89	0	0.0205	-0.1045	0.1665	0.0493	0.0388	0.0572	0.0094	-0.1114	0.0656	0.0298	0.0859	0.0084	0.0102	-0.1616	0.0069	0.0274	0.1221	-0.6947	0.0414
H90	0.5055	0.4911	0.8204	-0.2892	-0.1717	0.5421	-0.0029	0.4758	-0.0163	-0.2919	0.4811	0.6282	0.5168	-0.4954	0.3871	0.5599	0.471	0.4757	-0.1068	-0.8014
V91	-0.1773	-0.0706	-0.1638	-0.0486	-0.198	-0.0202	-0.0435	-0.1792	-0.2769	-0.153	-0.3268	-0.1969	-0.0822	-0.1269	-0.6259	-0.1948	-0.2138	-0.0007	-0.2885	-0.1863
N92	-0.2313	-0.3618	0.4019	0.9645	-1.1231	0.1829	4.41281	-0.8317	-0.8553	-0.5912	-2.5079	0	-0.1327	-1.2262	-0.5872	-0.9412	-0.4233	-0.6293	2.6823	1.4112
S93	-0.1597	-0.2789	0.5635	0.108	-0.9831	-0.0819	0.0843	-0.4938	-0.5546	-0.4221	-0.5684	-0.2842	-0.0477	-0.4672	-0.2742	0	-0.0976	-0.2306	-1.4446	-0.5689
E96	1.8481	1.8934	0.7621	-0.0247	0.8594	2.0968	2.0565	0.4026	1.3034	1.3557	0.9956	2.1798	3.87381	1.1918	1.5912	2.7776	1.4848	0.8718	-0.7669	3.45474
N97	-0.122	-0.0814	0.4015	0.5579	-0.6232	-0.0912	0.3927	-0.0324	-0.3938	-0.2466	-0.3512	0	0.2924	-0.0536	-0.5671	-0.0826	-0.0776	-0.0741	-1.4499	-0.461
K99	0.2325	0.3011	0.8163	1.5243	-0.1825	0.1934	0.5836	0.361	-0.022	0.2534	0.4006	0.5908	2.0877	0.6962	-0.2349	0.3825	0.5861	0.2103	-0.1158	0.0772
T100	0.0437	0.048	0.4317	0.8031	0.131	0.3169	6.37668	-0.5601	-0.5096	-0.4405	-0.5896	-0.1973	0.3488	0.3957	-0.1825	0.3115	0.0739	-0.6292	-1.344	0.2287
L101	-0.066	-0.0398	0.2129	0.1621	-0.1024	-0.0274	-0.1112	-0.0742	-0.0454	0.1099	-0.0613	-0.058	0.3305	-0.6724	-0.3416	-0.0553	-0.0724	-0.1071	-0.0897	-0.0896
R102	0.0976	0.1414	0.6851	0.446	0.0439	0.2062	0.1239	0.0274	0.0506	0.118	0.1301	0.1376	0.2993	0.1205	-0.0075	0.1122	0.1456	0.1543	0.0225	0.1204
L103	0.4734	0.5701	1.9097	1.4516	-0.4641	0.4054	-1.0099	0.459	-0.7616	-0.0035	0.2675	-0.4163	1.0437	-0.2414	-1.127	0.3915	0.4739	0.5065	0.2528	-0.3883
R104	2.7227	2.6332	3.3962	3.3504	2.0776	2.5905	1.1674	2.5087	1.6479	2.5401	2.1899	2.7268	2.8025	2.1851	0	2.8155	2.5945	2.7304	0.9005	0.9678
R107	0.4457	0.4212	0.7091	1.0117	0.6188	0.4431	0.0406	0.3993	0.2859	0.4441	0.4678	0.4488	0.4804	0.5485	-0.0077	0.4441	0.4239	0.4288	0.6464	0.8083
T155	0	0	-0.0361	-0.0059	0	0	0	0	0.0204	0	0	0	0	0.0145	0.0031	0	0	0	0	0

## Sheet: 6x93_ΔΔStabilityComplex_half
	A	C	D	E	F	G	H	I	K	L	M	N	P	Q	R	S	T	V	W	Y
T13	-0.787392	-0.863376	-1.03712	-0.613354	-1.11928	-0.46457	-0.586707	-0.288032	-0.843154	-0.93773	-1.34404	-0.739866	0.310198	-0.585972	-0.592634	-0.577331	0	-0.20937	-0.934138	-1.03868
H14	-0.0326371	0.215235	-0.230277	0.0183008	0.155458	-0.393508	-0.0189745	1.71726	-0.059231	0.364505	0.443288	-0.444534	2.22921	-0.314707	0.161974	0.337077	0.609028	1.40437	0.156948	0.245567
F15	2.71404	2.55586	2.96423	3.05341	-0.0728375	3.56719	2.54795	3.38452	2.11485	0.583905	0.357325	3.20208	2.36232	2.82458	3.49229	3.80622	4.03616	3.2825	-0.228909	0.59244
N18	0.38596	0.615313	-0.585791	-0.247736	-1.6736	1.03203	0.109057	-1.19705	-0.207027	-1.84788	-1.33202	5.79803e-12	2.24024	-0.0292549	0.550007	0.373143	-0.258999	-0.748352	-1.35921	-1.01629
P20	2.40095	2.9934	2.37702	3.12099	1.31509	3.69249	5.23768	5.90503	3.39156	3.46956	1.84601	3.91743	-0.00109147	3.2798	4.25644	2.52362	2.23094	3.34202	3.26193	3.17361
N21	-0.0296789	0.445335	0.785505	0.593747	-0.518412	1.69554	-0.479382	-1.30512	0.239997	-1.20438	-1.84637	-5.68434e-13	-1.23145	-0.631243	1.89198	0.294078	0.713741	-0.208247	-2.10506	0.829827
M22	2.71227	2.64007	3.26797	2.84673	2.8801	4.02953	2.48653	0.263505	1.19399	0.305338	-0.012267	2.05332	4.39513	2.34288	2.8392	2.87679	1.99456	1.64289	7.04569	9.79297
R24	0.783434	1.58311	2.83536	1.59747	0.183821	1.73765	0.364286	1.40648	-0.454747	-0.111788	-0.465838	1.3467	4.93278	0.13655	-0.0402017	1.175	2.59201	1.98751	0.447442	0.000945985
D25	-0.350779	-0.101858	-0.000819252	-0.415603	-1.08204	0.751747	0.572552	-0.603009	-0.571878	-1.93684	-1.97533	-0.334475	3.81019	-0.920269	-0.683138	-0.0876087	0.142187	0.235072	-1.55195	-0.70814
D28	-0.221166	0.0257916	-0.000188348	0.824471	-1.02266	0.537989	-0.777359	-2.02869	-1.0194	-2.26932	-3.07795	-0.357294	2.1783	-0.691516	-1.24237	0.286965	-0.123246	-1.35372	0.831736	-0.144301
S31	0.302217	1.15907	1.49198	1.07362	-1.26359	1.35763	-0.123251	0.769092	0.42824	-0.32983	-0.725685	-0.14506	4.55744	0.0841575	-1.18347	0.00191956	0.447084	1.2904	1.24719	-0.512486
R32	-0.00684819	0.0150514	1.27334	1.07481	-0.667964	0.592614	-1.0167	-0.271486	0.15236	-0.185315	-0.39677	0.186905	3.77604	0.014045	-0.0251816	-0.0252058	-0.275333	0.286824	-0.533422	0.37823
D41	-0.390838	0.30895	-0.00121643	2.87147	4.78083	0.566265	7.31292	1.73674	5.3775	4.44085	0.2253	0.544656	2.05373	1.0569	6.35186	0.595343	-0.406455	0.201411	12.6631	5.70075
N45	-0.776446	-0.385216	0.115717	-0.529908	-1.72613	0.374292	-0.514896	-1.5065	-1.26083	-1.6861	-1.78684	-0.0118786	1.36686	-0.432229	-1.05714	0.17897	0.0460961	-1.02941	-1.86322	-1.57317
L73	3.09547	3.06049	4.7796	4.26841	6.6001	4.57126	13.0789	1.26445	4.22107	-0.00194128	-0.0838212	2.90924	5.67414	5.10109	4.67276	4.47983	3.67567	2.33886	13.3927	11.1194
E74	0.745858	1.08939	1.01259	-0.00660112	-0.851561	0.333977	0.801748	-0.661383	0.291602	-0.304786	-0.239507	0.868932	2.96618	0.319177	1.01435	0.765343	-0.298246	-0.0305774	1.16675	-0.703797
E75	0.484894	0.767626	0.799536	-0.0331923	-0.000587538	1.60147	0.674744	-0.510706	0.0426005	-1.28166	-1.16601	0.966574	2.985	0.282157	0.141163	1.19729	0.721778	-0.106821	0.118831	-0.749629
M77	3.81367	3.07814	5.55319	4.73872	3.90519	4.96327	4.65385	4.34602	3.91042	0.655308	-0.127734	3.92837	9.05174	2.58722	4.41971	4.73033	6.62876	5.42378	1.88005	4.74322
P78	2.03092	1.72197	3.11768	2.10525	2.03653	2.47035	2.22027	2.5848	1.69869	0.964068	0.321429	2.14826	0.00064713	1.68891	1.93015	2.43769	3.53957	2.57822	2.55486	2.0398
Q79	0.714197	0.940723	0.933504	0.359352	0.745839	0.785176	0.320679	-0.894285	0.0773407	-0.734158	-0.78261	0.196083	1.33766	0.000865875	-0.237799	0.891273	0.352412	0.103433	0.0867562	0.384613
E81	0.380556	0.938319	2.6455	-0.0544592	1.87619	1.11382	4.02482	0.02369	0.640409	-1.58735	-1.7077	1.63574	6.72742	-0.0872449	0.660771	1.69611	2.00888	0.988794	2.76274	4.46228
N82	0.0439585	-0.130471	0.265982	0.316722	-0.273038	0.11598	-0.303407	0.534888	-0.673029	-0.439512	-0.38384	-0.00800966	0.0163801	-0.442191	-1.08389	-0.421253	0.269294	0.725193	-0.241161	-0.273718
K88	0.988922	1.07807	1.69518	2.23283	0.276811	0.394182	0.325051	0.877224	-0.0218393	0.592179	0.243236	-0.526759	1.42316	1.3108	0.152332	0.217255	1.13337	1.2809	0.0746559	0.397217
A89	0	0.583113	0.298139	0.208623	0.387621	0.553852	0.67386	0.061345	-0.135993	0.105304	-0.218838	0.591508	-1.13408	-0.0706784	-0.00745236	0.458077	0.582785	0.346964	0.0923351	0.431294
H90	-0.0754975	-0.0589986	0.994014	-0.15337	-1.08904	1.12021	0.0153896	-1.77394	-0.923872	-1.41388	-1.80194	0.581068	-1.26481	-0.541077	-0.919816	0.864144	0.327147	-1.07287	-0.816947	-1.27943
V91	2.50899	1.89947	3.5735	3.46402	2.9828	3.47664	4.35662	-0.831803	-1.07963	-1.06478	0.567607	2.70672	2.20647	1.44708	0.982262	2.84218	1.50527	-0.0474915	7.81817	2.67522
N92	-1.9675	-1.81535	0.776678	-0.293333	0.0706922	-0.892479	3.38766	-2.92962	-2.50703	-1.94061	-4.11988	9.09495e-13	-1.5423	-2.07616	-1.42793	-1.67011	-1.7254	-2.19597	5.45753	2.68018
S93	-0.750771	-0.316051	0.931207	-0.085574	-2.29916	0.0233711	0.584069	-1.20787	-1.63403	-1.37379	-1.47449	-0.262327	2.45375	-0.878927	-0.24939	-3.41061e-13	-0.188228	-0.393286	-1.03128	-1.56253
E96	1.16337	1.71806	1.6714	-0.0575548	-0.0844157	2.23756	2.36232	-0.122084	1.19107	-0.0457155	-0.128458	2.00406	6.17036	0.832164	1.33033	2.44708	1.84692	0.572307	-1.07652	2.60402
N97	-0.244907	0.421466	1.72971	1.11214	-0.848602	1.22587	-0.230162	1.23598	-1.54343	-1.19501	-1.16385	-9.09495e-13	5.53403	0.000625057	-0.957395	-0.156102	0.736227	1.23303	-1.59226	-0.47418
K99	0.425132	1.19096	2.19461	2.01755	-0.867478	1.73641	1.25279	1.0609	-0.129104	-0.823733	-0.639694	1.63688	8.12453	0.428328	0.548927	0.957766	1.40201	1.51717	-0.276541	-0.461807
T100	-0.175137	0.0170054	0.717707	1.28897	3.85319	0.928287	9.38565	-0.763448	-1.02404	-0.558464	-2.06153	0.659613	2.91873	0.197519	-0.194802	0.353973	0.0734753	-0.0623879	3.51189	5.91159
L101	2.46392	2.20072	3.28127	2.45467	-0.721083	3.31555	2.22969	0.881404	2.04744	-0.0983007	-0.0817452	2.60358	3.61983	1.66072	2.62313	2.67414	2.54369	1.37217	-1.37219	-0.122618
R102	-0.2739	0.316894	1.5132	0.645209	-1.76188	1.30433	0.304771	0.534956	-0.846269	-1.86772	-1.95337	0.64919	3.11725	-0.430278	-0.0335999	0.167205	-0.350496	-0.43279	-1.14477	-1.09127
L103	1.25504	1.89541	2.53447	2.1597	0.324144	1.99205	0.779595	2.35565	0.547787	-0.0577538	0.104816	1.14139	3.85247	0.81112	0.515897	1.47463	0.891131	1.882	0.869161	0.247521
R104	1.28682	1.82565	2.94608	2.43801	-0.220357	1.59085	0.797066	3.16567	1.02094	-0.195291	0.126694	0.810385	4.22583	1.90204	-2.16005e-12	2.10396	1.52115	3.13787	-1.02394	-0.622986
R107	0.695456	0.933628	1.12647	1.09831	0.4304	1.05739	0.483785	0.31188	0.545907	0.714552	0.204011	0.831903	1.54348	0.366295	-0.0453797	1.06791	0.858638	0.811329	0.47833	0.786501
T155	0.0157272	-0.459114	0.777484	0.00592015	-0.0945704	0.134675	0.107985	-0.618226	-0.570255	-1.73436	-2.23984	-0.327711	2.93454	-0.597801	-0.109703	-0.215127	0.00581956	-0.0869185	0.264576	0.0661013
