# Supplementary material for: Bacterial expression of a designed single‐chain IL‐10 prevents severe lung inflammation
Source: Mol Syst Biol. 2023 Jan 4;19(1):e11037. doi: 10.15252/msb.202211037 (PMC9834763; doi:10.15252/msb.202211037)
Supplement: Supplementary file 7 — Dataset EV3 [file MSB-19-e11037-s010.xlsx]

## Sheet: Readme 
Dataset EV3. In vitro characterization of IL-10 variants generated in this work expressed and secreted by M. pneumoniae. Data are represented as average and standard deviation (SD) of Bmax, Hil constant and EC50 of five biological replicates (Data is avaliable in Source Data 3).

## Sheet: EV3
	Bmax average	sd Bmax	Hill average	sd Hill	EC50 (M) average	sd EC50	Fold change-EC50	Biological replicates
IL-10 ORF	1.89	0.43	1.55	0.77	1.98e-10	9.24e-11	1	5
MutM	1.63	0.37	3.38	2.48	2.56e-10	8.77e-11	0.773437	2
Mut1	2.19	0.47	1.25	0.5	1.45e-10	6.59e-11	1.36552	3
Mut2	1.57	0.32	1.21	0.22	6.45e-11	1.73e-11	3.06977	3
Mut3	1.97	0.44	1.63	0.75	2.61e-11	1.49e-11	7.58621	6
MutSC1	1.73	0.177	1.399	0.3259	1.9e-11	5.12e-12	10.4211	4
MutSC2	1.762	0.146	1.261	0.2126	1.2e-11	2.8e-12	16.5	3
rIL-10	1.51	0.0095	2.122	0.831	4.61e-10	1.67e-10	0.429501	2
	sd= Standard Deviation
	Bmax values with an asterisk were fixed beforehand because saturation was not reached.
Values	IL10ORF_1	IL10ORF_2	IL10ORF_4	IL10ORF_5-1	IL10 ORF_5-2	Mut3_1	Mut3_2	Mut3_3	Mut3_4	Mut3_5.1	Mut3_5.2	MutSC1_1	MutSC1_2	MutSC1_3	MutSC1_4	MutSC2_1	MutSC2_3	MutSC2_4	MutM_1	MutM_4	hIL-10r_1	hIL-10r_2	Mut1_BR2	Mut1_5.1	Mut1_5.2	Mut2_2	Mut2_5.1	Mut2_5.2
BMAX	1.503	1.799	1.385	*2.4	*2.4	1.571	1.643	*1.6	2.114	2.081	2.81	1.63	1.664	*1.6	2.039	1.732	*1.6	1.955	1.254	*2	1.08	1.522	1.54	2.627	*2.4	1.59	1.168	1.952
H	2.961	1.113	1.679	1.286	0.7198	1.568	1.648	3.21	1.124	1.28	0.9282	1.402	1.074	1.926	1.195	1.559	1.077	1.147	5.856	0.9018	2.179	1.291	1.94	0.9911	0.803	1.16	0.9719	1.5
EC50	1.225e-10	1.346e-10	1.526e-10	2.049e-10	3.738e-10	1.687e-11	1.425e-11	9.216e-12	3.069e-11	3.196e-11	5.371e-11	1.908e-11	2.652e-11	1.179e-11	2.047e-11	1.024e-11	1.618e-11	1.035e-11	1.679e-10	3.432e-10	5.387e-10	6.274e-10	5.91e-11	1.584e-10	2.189e-10	6.91e-11	4.135e-11	8.291e-11
