# Supplementary material for: Bacterial expression of a designed single‐chain IL‐10 prevents severe lung inflammation
Source: Mol Syst Biol. 2023 Jan 4;19(1):e11037. doi: 10.15252/msb.202211037 (PMC9834763; doi:10.15252/msb.202211037)
Supplement: Supplementary file 8 — Dataset EV4 [file MSB-19-e11037-s007.xlsx]

## Sheet: Readme
Dataset EV4. Statistical analysis of the Bmax, EC-50, and Hill constant values calculated for HAFTL and BLaER1 cells when fitted to a Specific binding with Hill slope calculate by GraphPad Prism8 software.

## Sheet: EV4
Legend
Bmax is the maximum specific binding
EC50 is the equilibrium dissociation constant
h is the hill coefficient
HAFTL
	MutSC1		MutSC2		IL-10ORF		Ratio EC50 IL-10/EC50 MutSC1	Ratio EC50 IL-10/EC50 MutSC2	Ratio EC50 MutSc1/EC50 MutSC2
B Max Fixed 1.25 (R1)	Value	error	Value	error	Value	error
h	2.2	0.29	2.446	0.7	0.97	0.34
EC50	1.93e-10	1.05e-11	1.59e-10	1.72e-11	2.65e-09	1.09e-09	13.7306	16.6667	1.21384
Bmax Fixed 4.97 (R2)
h	0.87	0.21	0.746	0.06	0.72	0.33
EC50	1.9e-09	2.78e-10	9.19e-10	5.66e-11	1.89e-08	2.62e-08	9.94737	20.5658	2.06746
Bmax fixed 1.8 (R3)
h	1.15	0.43	0.69	0.67	1.81	0.33
EC50	1.8e-10	1.84e-11	7.05e-12	2.6e-11	1.809e-09	1.83e-10	10.05	256.596	25.5319
BLaER1
	MutSC1		MutSC2		IL-10ORF		Ratio EC50 IL-10/EC50 MutSC1	Ratio EC50 IL-10/EC50 MutSC2	Ratio EC50 MutSc1/EC50 MutSC2
B Max Fixed 1 (R1)	Value	error	Value	error	Value	error
h	0.99	0.149	0.91	0.14	0.58	0.06
EC50	3.54e-11	5.86e-12	2.22e-11	4.02e-12	9.21e-10	1.52e-10	26.0169	41.4865	1.59459
Bmax Fixed 3.27 (R2)
h	0.64	0.15	0.87	0.13	0.43	0.27
EC50	1.17e-10	3.78e-11	3.31e-11	5.66e-12	2.25e-09	4.9e-09	19.2308	67.9758	3.53474
Bmax fixed 1.3 (R3)
h	1.29	0.57	2.365	1.22	0.84	0.89
EC50	2.555e-11	1.006e-11	1.73e-11	4.74e-12	1.07e-09	2.41e-09	41.8787	61.8497	1.47688
SUMMARY
	HAFTL			BlaER1
	EC50 IL10/MutSC1	EC50 IL10/MutSC2	EC50 MutSC1/MutSC2	EC50 IL10/MutSC1	EC50 IL10/MutSC2	EC50 MutSC1/MutSC2
Average ratio	11.2426	18.6162	1.64065	29.0421	57.104	2.20207
st.dev	1.75973	1.94958	0.426814	9.49019	13.2447	0.970074
