# Supplementary material for: Bacterial expression of a designed single‐chain IL‐10 prevents severe lung inflammation
Source: Mol Syst Biol. 2023 Jan 4;19(1):e11037. doi: 10.15252/msb.202211037 (PMC9834763; doi:10.15252/msb.202211037)
Supplement: Supplementary file 9 — Dataset EV5 [file MSB-19-e11037-s004.xlsx]

## Sheet: Readme
Dataset 5. This supplementary table describes all the constructs generated in this work (sheet: Constructs) as well as the strains (sheet: Strains) in which the different constructs have been implemented. For each of the genetic constructs we have included the AA or nucleotide sequence. For each of the strains, we include a detailed description. For the sheet Mutant_details, List of IL-10 variant…

## Sheet: Strains
Strain ID	Description	Reference
WT	M. pneumoniae M129-B7, virulent parental strain ATCC 29342	Purchased from ATCC
CV8	M. pneumoniae chassis strain generated by deletion of mpn133, mpn372 and by substitution of mpn051 by GspA	This study
PAO1	P. aeruginosa serotype PAO1, clinical isolate from wound infection	Purchased from ATCC
IL-10 ORF	WT (WT_IL10_ORF) or CV8 strain (CV8_IL10_ORF) coding for non-engineered human IL-10 under the control of P3 promoter and signal peptide S142	This study
MutM	WT (WT_Monomer) coding for engineered human IL-10 monomer (Josephson et al., 2000) under the control of P3 promoter and signal peptide S142	This study
Mut1	WT (WT_Mut1) coding for engineered human IL-10 mutant 1 under the control of P3 promoter and signal peptide S142	This study
Mut2	WT (WT_Mut2) coding for engineered human IL-10 mutant 1 under the control of P3 promoter and signal peptide S142	This study
Mut3	WT (WT_Mut2) coding for engineered human IL-10 mutant 1 under the control of P3 promoter and signal peptide S142	This study
MutSC1	WT (WT_MutSC1) or CV8 strain (CV8_MutSC1) coding for engineered IL-10 Mutant single-chain 1 (SC1) under the control of P3 promoter and signal peptide S142	This study
MutSC2	WT (WT_MutSC2) or CV8 strain (CV8_MutSC2) coding for engineered IL-10 Mutant single-chain 2 (SC2) under the control of P3 promoter and signal peptide S142	This study

## Sheet: Constructs
Genetic part	Sequence	Type	Sequence	Type
P3	TATTGCATAATATTGTATAATATTGTATAATTAAAAATA	DNA
S142	ATGAAGTCCAAGTTGAAACTCAAACGCTATTTACTCTTTCTCCCCTTGTTACCACTCGGTACCTTGAGTTTAGCTAACACTTACTTGTTACAA	DNA
IL-10 ORF	ATGAGCCCAGGCCAGGGCACCCAGTCTGAGAACAGCTGCACCCACTTCCCAGGCAACCTGCCTAACATGCTTCGAGATCTCCGAGATGCCTTCAGCAGAGTGAAGACTTTCTTTCAAATGAAGGATCAGCTGGACAACTTGTTGTTAAAGGAGTCCTTGCTGGAGGACTTTAAGGGTTACCTGGGTTGCCAAGCCTTGTCTGAGATGATCCAGTTTTACCTGGAGGAGGTGATGCCCCAAGCTGAGAACCAAGACCCAGACATCAAGGCGCATGTGAACTCCCTGGGGGAGAACCTGAAGACCCTCAGGCTGAGGCTACGGCGCTGTCATCGATTTCTTCCCTGTGAAAACAAGAGCAAGGCCGTGGAGCAGGTGAAGAATGCCTTTAATAAGCTCCAA…	DNA	MHSSALLCCLVLLTGVRASPGQGTQSENSCTHFPGNLPNMLRDLRDAFSRVKTFFQMKDQLDNLLLKESLLEDFKGYLGCQALSEMIQFYLEEVMPQAENQDPDIKAHVNSLGENLKTLRLRLRRCHRFLPCENKSKAVEQVKNAFNKLQEKGIYKAMSEFDIFINYIEAYMTMKIRN	Aminoacid
Mut1	ATGAGCCCAGGCCAGGGCACCCAGTCTGAGAACAGCTGCACCCACTTCCCAGGCAACCTGCCTAACATGCTTCGAGATCTCCGAGAGGCCTTCAGAAGAGTGAAGACTTTCTTTCAAATGAAGGATCAGCTGGACAGCTTGTTGTTAAAGGAGTCCTTGCTGGAGGACTTTAAGGGTTACCTGGGTTGCCAAGCCTTGTCTGAGATGATCCAGTTTTACCTGGAGGAGGTGATGCCCCAAGCTGAGAACCAAGACCCAGACATCAAGGCGCATGTGAACTCCCTGGGGGAGAACCTGAAGACCCTCAGGCTGAGGCTACGGCGCTGTCATCGATTTCTTCCCTGTGAAAACAAGAGCAAGGCCGTGGAGCAGGTGAAGAATGCCTTTAATAAGCTCCAA…	DNA	MSPGQGTQSENSCTHFPGNLPNMLRDLREAFRRVKTFFQMKDQLDSLLLKESLLEDFKGYLGCQALSEMIQFYLEEVMPQAENQDPDIKAHVNSLGENLKTLRLRLRRCHRFLPCENKSKAVEQVKNAFNKLQEKGIYKAMSEFDIFINYIEAYMMMKIRN	Aminoacid
Mut2	ATGAGCCCAGGCCAGGGCACCCAGTCTGAGAACAGCTGCACCCACTTCCCAGGCAACCTGCCTAACATGCTTCGAGATCTCCGAGAGGCCTTCAAGAGAGTGAAGACTTTCTTTCAAATGAAGGATCAGCTGGACAGCTTGTTGTTAAAGGAGTCCTTGCTGGAGGACTTTAAGGGTTACCTGGGTTGCCAAGCCTTGTCTGAGATGATCCAGTTTTACCTGGAGGAGGTGATGCCCCAAGCTGAGAACCAAGACCCAGACATCAAGGCGCATGTGAACTCCCTGGGGGAGAACCTGAAGACCCTCAGGCTGAGGCTACGGCGCTGTCATCGATTTCTTCCCTGTGAAAACAAGAGCAAGGCCGTGGAGCAGGTGAAGAATGCCTTTAATAAGCTCCAA…	DNA	MSPGQGTQSENSCTHFPGNLPNMLRDLREAFKRVKTFFQMKDQLDSLLLKESLLEDFKGYLGCQALSEMIQFYLEEVMPQAENQDPDIKAHVNSLGENLKTLRLRLRRCHRFLPCENKSKAVEQVKNAFNKLQEKGIYKAMSEFDIFINYIEAYMMMKIRN	Aminoacid
Mut3	ATGAGCCCAGGCCAGGGCACCCAGTCTGAGAACAGCTGCACCCACTTCCCAGGCATACTGCCTAACATGCTTCGAGATCTCCGAGAGGCCTTCAAGAGAGTGAAGACTTTCTTTCAAATGAAGGATCAGCTGGACAGCTTGTTGTTAAAGGAGTCCTTGCTGGAGGACTTTAAGGGTTACCTGGGTTGCCAAGCCTTGTCTGAGATGATCCAGTTTTACCTGGAGGAGGTGATGCCCCAAGCTGAGAACCAAGACCCAGACATCAAGGCGCATGTGATATCCCTGGGGGAGAACCTGAACACCCTCAGGCTGAGGCTACGGCGCTGTCATCGATTTCTTCCCTGTGAAAACAAGAGCAAGGCCGTGGAGCAGGTGAAGAATGCCTTTAATAAGCTCCAA…	DNA	MSPGQGTQSENSCTHFPGILPNMLRDLREAFKRVKTFFQMKDQLDSLLLKESLLEDFKGYLGCQALSEMIQFYLEEVMPQAENQDPDIKAHVISLGENLNTLRLRLRRCHRFLPCENKSKAVEQVKNAFNKLQEKGIYKAMSEFDIFINYIEAYMMMKIRN	Aminoacid
MutSC1	ATGACACAATCCGAAAATTCTTGTACTCACTTCCCTGGTAATCTGCCGAACATGCTTCGTGATTTGCGCGACGCTTTTAGTCGTGTCAAAACATTCTTCCAGATGAAAGACCAACTTGACAATCTGTTACTTAAAGAGTCGCTTCTTGAGGATTTTAAAGGATATTTAGGATGTCAGGCTCTGTCCGAAATGATCCAATTTTACCTTGAGGAAGTCATGCCGCAAGCGGAAAACCAGGACCCGGACATCAAGGCTCATGTTAACTCGTTGGGAGAGAACCTGAAGACTCTTCGCCTGCGTTTGCGCCGCTGCCATCGTTTTTTACCATGCGAAAACAAGTCGAAGGCCGTGGAACAGGTTAAAAACGCATTTAACAAGCTGCAGGAAAAAGGCATTTAT…	DNA	MTQSENSCTHFPGNLPNMLRDLRDAFSRVKTFFQMKDQLDNLLLKESLLEDFKGYLGCQALSEMIQFYLEEVMPQAENQDPDIKAHVNSLGENLKTLRLRLRRCHRFLPCENKSKAVEQVKNAFNKLQEKGIYKAMSEFDIFINYIEAYMTMNNGGLDYLPNMLRDLRDAFSRVKTFFQMKDQLDNLLLKESLLEDFKGYLGCQALSEMIQFYLEEVMPQAENQDPDIKAHVNSLGENLKTLRLRLRRNHRFLPCENKSKAVEQVKNAFNKLQEKGIYKAMSEFDIFINYIEAYMTMKIRN	Aminoacid
MutSC2	ATGACCCAGAGCGAAAACTCTTGCACCCATTTTCCGGGCATTCTTCCGAATATGTTGCGAGATTTACGTGAGGCATTCAAACGAGTTAAAACTTTTTTCCAGATGAAGGATCAGCTTGATAGCCTTCTTCTTAAAGAATCATTATTGGAGGACTTTAAGGGCTACCTTGGATGCCAGGCATTATCTGAAATGATCCAATTTTACCTTGAAGAGGTTATGCCACAGGCAGAGAACCAGGACCCGGATATTAAAGCACATGTAATCTCTTTGGGGGAAAATTTAAACACTTTAAGACTTAGATTGAGACGTTGTCACCGTTTTTTACCATGTGAAAATAAAAGCAAGGCGGTTGAACAAGTGAAGAATGCCTTTAACAAGCTTCAAGAAAAAGGAATATAC…	DNA	MTQSENSCTHFPGILPNMLRDLREAFKRVKTFFQMKDQLDSLLLKESLLEDFKGYLGCQALSEMIQFYLEEVMPQAENQDPDIKAHVISLGENLNTLRLRLRRCHRFLPCENKSKAVEQVKNAFNKLQEKGIYKAMSEFDIFINYIEAYMMMNNGGLDYLPNMLRDLREAFKRVKTFFQMKDQLDSLLLKESLLEDFKGYLGCQALSEMIQFYLEEVMPQAENQDPDIKAHVISLGENLNTLRLRLRRNHRFLPCENKSKAVEQVKNAFNKLQEKGIYKAMSEFDIFINYIEAYMMMKIRN	Aminoacid

## Sheet: Mutant_details
ID	Mutations (1y6k PDB numbering)
IL-10 ORF	WT human IL-10
MutM	Engineered monomer IL-10 that has an inserted GGGSGG polyGly loop between residues Asn116 and Lys117 22
Mut1	DL28E,SL31R,NL45S,TL155M
Mut2	DL28E,SL31K,NL45S,TL155M
Mut3	DL28E,SL31K,NL45S,TL155M,NL18I,NL92I,KL99N
MutSC1	Single-chain generated in this work connecting the N- and C-termini by a designed FGGLDY residue loop mutated to NGGLDY
MutSC2	D179E D28E; S182K S31K; N45S N196S; T155M T306M; N18I; N243I N92I; K99N K250N (MutSC1 as background)
