# Supplementary material for: Bacterial expression of a designed single‐chain IL‐10 prevents severe lung inflammation
Source: Mol Syst Biol. 2023 Jan 4;19(1):e11037. doi: 10.15252/msb.202211037 (PMC9834763; doi:10.15252/msb.202211037)
Supplement: Supplementary file 10 — Source Data for Figure 1 [file MSB-19-e11037-s008.zip › Figure 1/Figure 1A.xlsx]

## Sheet: Figure 1A
Legend
Mean Fluorescent Intensity analysed by FACS of anti-inflammatory or pro-inflammatory markers in human primary blood macrophagues normalized by control media (negative control, CON)
WT strain supernatant (WT SPN), human IL10 recombinant protein (hIL10r) or supernatant of WT coding for IL-10 ORF.
	ANTI-INFLAMMATORY MARKERS
	CD163		CD16		MerTK		CCR4		PDL1		CCR2
	Raw data	Normalized data using control	Raw data	Normalized data using control	Raw data	Normalized data using control	Raw data	Normalized data using control	Raw data	Normalized data using control	Raw data	Normalized data using control
CON	161.63	1.19359	38.18	0.579517	1352.15	1.39733	1112.7	1.93768	95.19	1.31165	649.19	1.98214
	81.95	0.605177	47.08	0.714606	1033.08	1.0676	303.67	0.528818	64.19	0.884495	58.53	0.178707
	230.83	1.70461	88.6	1.34482	626.62	0.647557	106.19	0.184922	62.25	0.857763	527.98	1.61205
	67.25	0.496621	89.67	1.36106	858.82	0.887516	774.41	1.34858	68.66	0.946088	74.38	0.227101
Average	135.415		65.8825		967.668		574.243		72.5725		327.52
hIL10r	5176.74	38.2287	524.4	7.95963	3094.58	3.19798	5276.7	9.18898	214.28	2.95263	379.93	1.16002
	2409.57	17.794	518.99	7.87751	2027.43	2.09517	1053.46	1.83452	172.34	2.37473	48.28	0.147411
	1160.21	8.56781	321.19	4.87519	782.59	0.808739	197.06	0.343165	105.14	1.44876	782.59	2.38944
	735.25	5.42961	168.15	2.55227	967.28	0.9996	1382.85	2.40813	103.96	1.4325	66.98	0.204507
WT SPN	150.17	1.10896	211.92	3.21664	2671	2.76025	149.2	0.259821	130.9	1.80371	431.78	1.31833
	15.91	0.117491	87.23	1.32402	521.15	0.538563	4.25	0.00740105	54.91	0.756623	63.92	0.195164
	421.62	3.11354	214.93	3.26232	951.58	0.983375	15.53	0.0270443	79.92	1.10124	21.63	0.0660418
	17.54	0.129528	174.38	2.64683	905.9	0.936169	18.45	0.0321293	47.34	0.652313	35.37	0.107993
WT IL-10	2772.58	20.4747	549.8	8.34516	4430.47	4.5785	1386.4	2.41431	202.66	2.79252	167.64	0.511847
	1411.67	10.4248	484.23	7.3499	2970.34	3.06959	14.75	0.025686	129.2	1.78029	20.6	0.0628969
	3477.72	25.6819	606.54	9.20639	1496.21	1.5462	100.11	0.174334	132.96	1.8321	50.55	0.154342
	804.43	5.94048	409.77	6.21971	1852.85	1.91476	20.81	0.036239	151.07	2.08164	30.34	0.0926356
