# Supplementary material for: Bacterial expression of a designed single‐chain IL‐10 prevents severe lung inflammation
Source: Mol Syst Biol. 2023 Jan 4;19(1):e11037. doi: 10.15252/msb.202211037 (PMC9834763; doi:10.15252/msb.202211037)
Supplement: Supplementary file 10 — Source Data for Figure 1 [file MSB-19-e11037-s008.zip › Figure 1/README.txt]

Raw data of the evaluation of IL-10 functionality in human primary macrophages by FACS
