# Supplementary material for: Bacterial expression of a designed single‐chain IL‐10 prevents severe lung inflammation
Source: Mol Syst Biol. 2023 Jan 4;19(1):e11037. doi: 10.15252/msb.202211037 (PMC9834763; doi:10.15252/msb.202211037)
Supplement: Supplementary file 10 — Source Data for Figure 1 [file MSB-19-e11037-s008.zip › Figure 1/Figure 1B.xlsx]

## Sheet: Figure 1B
Legend
Mean Fluorescent Intensity analysed by FACS of anti-inflammatory or pro-inflammatory markers in human primary blood macrophages normalized by control media (negative control, CON)
WT strain supernatant (WT SPN), human IL10 recombinant protein (hIL10r) or supernatant of WT coding for IL-10 ORF.
	PRO-INFLAMMATORY MARKERS
	MHC2		CD86
	Raw data	Normalized data using control	Raw data	Normalized data using control
CON	721.1	0.900407	2381.72	1.9665
	493.99	0.616824	928.44	0.766579
	1084.68	1.35439	778.08	0.642432
	903.67	1.12837	756.35	0.62449
Average	800.86		1211.15
hIL10r	552.1	0.689384	812.74	0.67105
	416.91	0.520578	319.77	0.264022
	549.3	0.685888	352.84	0.291327
	584.97	0.730427	486.35	0.401561
WT SPN	201.5	0.251605	1423.56	1.17538
	59.66	0.0744949	580.44	0.479248
	614.01	0.766688	579.74	0.47867
	141	0.176061	546.55	0.451266
WT IL-10	63.4	0.0791649	568.34	0.469257
	51.88	0.0647804	188.41	0.155563
	245.95	0.307107	236.06	0.194906
	105.19	0.131346	195.11	0.161095
