# Supplementary material for: Bacterial expression of a designed single‐chain IL‐10 prevents severe lung inflammation
Source: Mol Syst Biol. 2023 Jan 4;19(1):e11037. doi: 10.15252/msb.202211037 (PMC9834763; doi:10.15252/msb.202211037)
Supplement: Supplementary file 11 — Source Data for Figure 4 [file MSB-19-e11037-s002.zip]

Archive with 9 entries (8 files):
- Figure 4/
- Figure 4/Figure 4A.xlsx
- __MACOSX/Figure 4/._Figure 4A.xlsx
- Figure 4/Figure 4B.xlsx
- __MACOSX/Figure 4/._Figure 4B.xlsx
- Figure 4/Figure 4C.xlsx
- __MACOSX/Figure 4/._Figure 4C.xlsx
- Figure 4/Figure 4D.xlsx
- __MACOSX/Figure 4/._Figure 4D.xlsx
