# Supplementary material for: Bacterial expression of a designed single‐chain IL‐10 prevents severe lung inflammation
Source: Mol Syst Biol. 2023 Jan 4;19(1):e11037. doi: 10.15252/msb.202211037 (PMC9834763; doi:10.15252/msb.202211037)
Supplement: Supplementary file 11 — Source Data for Figure 4 [file MSB-19-e11037-s002.zip › Figure 4/Figure 4A.xlsx]

## Sheet: README
Figure 4A. Raw data of five independent biological replicates (R2-R5) used for figure 4A. The concentration of IL-10 present in the supernatant of M. pneumoniae (see Methods) was measured by ELISA. Then, according to each quantifications obtained, we have defined a set of concentrations for each protein variant to add to the HEK-blue reporter cells. The readouts of these reporter cells is measure…

## Sheet: Figure 4A
Replicate 1
ELISA
IL-10			IL10ORF		MutM		Mut3		MutSC1		MutSC2
Initial concentration (linear) ug/ml			12.6842		4.73564		73.2497		29.0955		82.4319
Concentration corrected (polynomial) ug/ml			5.44694		3.9502		29.3529		9.74161		34.9067
Correction factor			0.429426		0.834144		0.400725		0.334815		0.423462
HEK-Blue reporter cells
HEK-Blue reporter cells (Absorbance 630 nm with background substracted)
ng/mL	rIL10	rIL10	IL10ORF	IL10ORF	MutM	MutM	Mut3	Mut3	WT	WT	MutSC1	MutSC1	MutSC2	MutSC2
30	1.07725	0.90465	1.47885	1.43275	1.16275	1.11025	1.56525	1.55255	-0.00725	0.00725	1.60795	1.67515	1.80855	1.75775
15	0.53605	1.04205	1.48215	1.49495	1.42695	1.28605	1.44895	1.60615	-0.15015	-0.14645	1.56235	1.68525	1.65915	1.65635
7.5	0.21285	0.54345	1.11065	1.06925	0.64865	0.55065	1.37995	1.45515	-0.14985	-0.14525	1.19465	1.37035	1.46255	1.64635
3.75	0.20915	0.06865	0.41095	0.40385	0.16765	0.13035	1.23655	1.03535	-0.14775	-0.14585	1.20505	1.44005	1.77375	1.52685
1.875	0.04205	0.00685	0.09215	0.04425	0.01205	0.00455	0.98605	0.73205	-0.14935	-0.14485	0.83175	0.96055	1.09075	1.26695
0.9375	0.00455	-0.000150003	0.00865	0.00475001	-0.00134999	-0.01545	0.51685	0.31505	-0.14825	-0.14555	0.34075	0.73485	0.78325	0.73005
0.46875	0.00175	-0.00464999	-0.00725	-0.01145	-0.01585	-0.02215	0.14085	0.10285	-0.14915	-0.14405	0.23065	0.23525	0.49265	0.34485
0.234375	-0.000549994	-0.01695	-0.00824999	-0.01395	-0.01325	-0.00875	0.07245	0.04245	-0.14575	-0.14465	0.04295	0.03275	0.15615	0.11225
Concentration correction after ELISA re-calculation
SUMMARY MOLAR
rIL-10	IL-10ORF	MutM	Mut3	MutSC1	MutSC2
1.67e-09	6.95e-10	6.67874e-10	2.79013e-10	3.52885e-10	2.88471e-10
8.3325e-10	3.4756e-10	3.33937e-10	1.39506e-10	1.76442e-10	1.44235e-10
4.16625e-10	1.7378e-10	1.66969e-10	6.97532e-11	8.82212e-11	7.21177e-11
2.08313e-10	8.689e-11	8.34843e-11	3.48766e-11	4.41106e-11	3.60589e-11
1.04156e-10	4.3445e-11	4.17422e-11	1.74383e-11	2.20553e-11	1.80294e-11
5.20781e-11	2.17225e-11	2.08711e-11	8.71915e-12	1.10276e-11	9.01471e-12
2.60391e-11	1.08612e-11	1.04355e-11	4.35958e-12	5.51382e-12	4.50736e-12
1.30195e-11	5.43062e-12	5.21777e-12	2.17979e-12	2.75691e-12	2.25368e-12
Replicate 2
ELISA
	IL10_ORF	Mut1	Mut2	Mut3	MutSC1
Calculated concentration linear (ug/mL)	0.991786	0.870165	0.865822	1.34258	3.52265
Real concentration (ug/ml)	0.442026	0.389448	0.387599	0.602303	1.88548
Correction factor	0.445687	0.447557	0.447666	0.448615	0.535244
HEK-Blue reporter cells
HEK-Blue reporter cells (Absorbance 630 nm with background substracted)
ng/mL	rIL10	rIL10	IL-10 ORF	IL-10 ORF	Mut1	Mut1	Mut2	Mut2	Mut3	Mut3	WT	WT	MutSC1	MutSC1
60	1.21425	1.04045	1.51925	1.49645	1.55155	1.42985	1.52415	1.33645	1.44215	1.32105	-0.01255	-0.02425	1.70045	1.49365
30	0.93255	1.18115	1.52885	1.43925	1.50175	1.70335	1.59975	1.40925	1.76095	1.56385	0.02205	0.01475	1.69305	1.66915
15	0.52495	0.34035	0.89245	1.07625	1.42835	1.27855	1.23505	0.99235	1.64845	2.06505	-0.20115	-0.20115	1.65005	1.31945
7.5	0.24395	0.33395	0.71915	0.62445	1.08505	0.96755	1.02565	0.96515	1.52415	1.69095	-0.20075	-0.19935	1.28285	1.34485
3.75	0.01575	0.09475	0.46985	0.49725	0.61965	0.81165	0.72335	0.41915	1.34455	1.46005	-0.20035	-0.20105	0.91285	1.32965
1.875	0.07755	0.60025	0.22895	0.28535	0.11745	0.11015	0.28435	0.43605	1.02075	1.30535	-0.20075	-0.20095	0.73535	1.19035
0.9375	0.02165	0.04375	0.05045	0.11405	-0.03465	0.09045	0.06145	0.12155	0.77755	0.44795	-0.20065	-0.19985	0.44455	0.58345
0.46875	-0.02105	0.03735	0.00925	0.01145	0.05205	0.05625	0.29665	0.18635	0.23105	0.54685	-0.19915	-0.19945	0.26775	0.32325
REFERENCE						Corrected
ng/mL	g/l	Molar SC	Molar IL10-monomeric			MOLAR	IL10_ORF	Mut1	Mut2	Mut3	MutSC1
60	6e-05	1.66667e-09	3.33333e-09				7.42812e-10	7.45928e-10	7.4611e-10	7.47692e-10	8.92074e-10
30	3e-05	8.33333e-10	1.66667e-09				3.71406e-10	3.72964e-10	3.73055e-10	3.73846e-10	4.46037e-10
15	1.5e-05	4.16667e-10	8.33333e-10				1.85703e-10	1.86482e-10	1.86527e-10	1.86923e-10	2.23018e-10
7.5	7.5e-06	2.08333e-10	4.16667e-10				9.28515e-11	9.32409e-11	9.32637e-11	9.34616e-11	1.11509e-10
3.75	3.75e-06	1.04167e-10	2.08333e-10				4.64257e-11	4.66205e-11	4.66319e-11	4.67308e-11	5.57546e-11
1.875	1.875e-06	5.20833e-11	1.04167e-10				2.32129e-11	2.33102e-11	2.33159e-11	2.33654e-11	2.78773e-11
0.9375	9.375e-07	2.60417e-11	5.20833e-11				1.16064e-11	1.16551e-11	1.1658e-11	1.16827e-11	1.39387e-11
0.46875	4.6875e-07	1.30208e-11	2.60417e-11				5.80322e-12	5.82756e-12	5.82898e-12	5.84135e-12	6.96933e-12
Replicate 3
ELISA
	IL10 ORF	Mut3	MutSC1	MutSC2
ug/ml	3.69613	8.56297	18.0914	17.198
HEK-Blue reporter cells
HEK-Blue reporter cells (Absorbance 630 nm with background substracted)
<>	IL10ORF	IL10ORF	Mut3	Mut3	MutSC1	MutSC1	MutSC2	MutSC2	Molar
A	0.0018	0.0488	0.8727	1.0384	0.6979	0.7032	0.6111	0.5383	1.6665e-09
B	-0.0043	0.0242	0.1675	0.2578	0.2143	0.3657	0.4407	0.4978	8.3325e-10
C	0.0147	0.0208	0.025	0.0771	0.0144	0.0776	0.115	0.1274	4.16625e-10
D	-0.006	-0.0181	0.0425	0.0295	0.038	0.0541	0.0614	0.0438	2.08313e-10
E	0.0072	0.0113	0.0056	0.0282	0.0086	0.0404	0.0259	0.148	1.04156e-10
F	0.0168	0.0013	-0.000499998	0.0102	0.0304	0.0325	0.0483	0.0472	5.20781e-11
G	0.0018	0.0115	0.0059	0.0105	0.0188	0.0038	0.0069	-0.000599999	2.60391e-11
H	-0.0011	0.0147	0.0067	0.0027	-0.0041	0.0125	0.0035	0.0043	1.30195e-11
Replicate 4
ELISA
	IL10 ORF	MutM	Mut3	MutSC1	MutSC2
ug/ml	3.71105	35.3953	18.1944	32.6759	16.1705
HEK-Blue reporter cells
HEK-Blue reporter cells (Absorbance 630 nm with background substracted)
IL10 ORF	IL10 ORF	MutM	MutM	Mut3	Mut3	MutSC1	MutSC1	MutSC2	MutSC2	Molar
1.17454	1.50562	1.344	1.4559	1.9629	1.7442	1.755	1.6595	1.3493	1.8543	1.6665e-09
1.10366	1.63357	1.2412	0.6707	1.8264	1.9104	1.8392	2.6145	2.0336	1.7292	8.3325e-10
1.25575	1.32087	0.7513	0.4119	1.5503	1.5952	2.0212	1.5716	1.7484	1.5185	4.16625e-10
1.03993	1.4819	0.7227	0.0738	1.0232	1.2513	1.6656	1.5666	0.9445	0.7821	2.08313e-10
0.748175	0.875363	0.1725	0.0916	0.5636	0.4541	1.0199	0.9635	0.7204	0.6289	1.04156e-10
0.429096	0.444353	0.6724	0.3008	0.4501	0.5466	0.5945	0.7899	0.1856	0.2915	5.20781e-11
0.201281	0.327428	0.0194	-0.0115	0.0401	0.5481	0.7945	0.6874	0.5115	0.4765	2.60391e-11
0.106823	0.0498204	0.1378	0.3501	0.1806	0.1582	0.0158	0.0151	-0.0071	0.4256	1.30195e-11
Replicate 5
ELISA
	IL10 ORF1	IL10 ORF2	Mut1_1	Mut1_2	Mut2_1	Mut2_2	Mut3_1	Mut3_2
ug/mL	3.86583	8.26876	5.37754	6.34654	5.44719	5.80298	11.7333	12.1031
HEK-Blue reporter cells
HEK-Blue reporter cells (Absorbance 630 nm with background substracted)											HEK-Blue reporter cells (Absorbance 630 nm with background substracted)
<>	1	2	3	4	5	6	7	8	Molar		1	2	3	4	5	6	7	8	Molar
A	1.2665	1.0446	1.5476	1.3971	1.0296	1.7814	2.188	2.491	1.6665e-09		0.8674	0.676	1.0913	0.9109	0.5827	1.0919	1.4937	1.7144	1.6665e-09
B	0.668	1.0436	1.412	0.7273	1.3733	1.1036	1.7542	1.7323	8.3325e-10		0.4254	0.2922	0.5829	0.5266	0.6188	0.8946	1.4762	1.5483	8.3325e-10
C	0.2767	0.6445	0.7591	0.9	0.9251	0.552	1.3198	1.2539	4.16625e-10		0.1281	0.1026	0.2132	0.3165	0.2151	0.49	1.1894	1.2575	4.16625e-10
D	0.4444	0.1964	0.499	0.0441	0.4659	0.1308	0.7885	1.0781	2.08313e-10		0.0372	0.0236	0.0676	0.1997	0.1176	0.1617	0.7138	0.6621	2.08313e-10
E	0.0248	0.5776	0.1465	0.3888	0.1697	0.0591	0.3321	0.5499	1.04156e-10		0.0095	0.0122	0.0238	0.0275	0.0392	0.0536	0.2599	0.3412	1.04156e-10
F	0.0125	0.0796	0.3301	0.4953	0.3757	0.4107	0.4096	0.4953	5.20781e-11		0.0054	0.0125	0.0174	0.0176	0.0195	0.0268	0.09	0.2179	5.20781e-11
G	0.5187	0.2137	0.3198	0.4297	0.5654	0.1675	0.3843	0.1147	2.60391e-11		0.000200004	0.0064	0.0156	0.0119	0.0143	0.0217	0.0266	0.0418	2.60391e-11
H	0.0201	0.3977	0.1558	0.0178	0.1767	0.1202	0.0365	0.2095	1.30195e-11		-0.0035	-0.0011	0.001	0.000299998	0.0016	-0.000100001	0.000699997	0.0013	1.30195e-11
	IL10 ORF1	IL10 ORF2	Mut1_1	Mut1_2	Mut2_1	Mut2_2	Mut3_1	Mut3_2			IL10 ORF1	IL10 ORF2	Mut1_1	Mut1_2	Mut2_1	Mut2_2	Mut3_1	Mut3_2
