# Supplementary material for: Bacterial expression of a designed single‐chain IL‐10 prevents severe lung inflammation
Source: Mol Syst Biol. 2023 Jan 4;19(1):e11037. doi: 10.15252/msb.202211037 (PMC9834763; doi:10.15252/msb.202211037)
Supplement: Supplementary file 11 — Source Data for Figure 4 [file MSB-19-e11037-s002.zip › Figure 4/Figure 4B.xlsx]

## Sheet: Readme
Figure 4B. Biological replicates of the IL-10 protein secretion capacity per cell (M. pneumoniae WT) . All these data were used for Figure 4B generation.

## Sheet: Figure 4B
Legend
IL10 production detected by ELISA in supernatants of MPN coding IL-10 WT (IL-10 ORF), or variants Mut3 and MutSC1
Data was normalized using the fg/CFU of IL10 ORF as reference
		ug IL-10 /flask calculated by ELISA
Replicate 2 (R2)	CFU/flask		fg/flask	fg/CFU	Ratio (Mut/ORF)
IL-10 ORF	1400000000	4.95893	4958930000	3.54209	1	REFERENCE
Mut3	1660000000	6.71291	6712910000	4.04392	1.14168
MutSC1	1680000000	17.6324	17632450000	10.4955	2.96308
		ug IL-10 /flask calculated by ELISA
Replicate 3 (R3)	CFU/flask		fg/flask	fg/CFU	Ratio (Mut/ORF)
IL-10 ORF	3800000000	184.807	184806700000	48.6333	1	REFERENCE
Mut3	5200000000	428.148	428148300000	82.3362	1.693
MutSC1	1400000000	904.568	904567600000	646.12	13.2855
		ug IL-10 /flask calculated by ELISA
Replicate 4 (R4)	CFU/flask		fg/flask	fg/CFU	Ratio (Mut/ORF)
IL-10 ORF	22200000000	41.162	41162000000	1.85414	1	REFERENCE
Mut3	55200000000	90.972	90972000000	1.64804	0.888843
MutSC1	39200000000	163.379	163379000000	4.16783	2.24785
	Ratio (Mut/ORF) (fg/CFU)
	IL10 orf	Mut3	MutSC1
R2	1	1.14168	2.96308
R3	1	1.693	13.2855
R4	1	0.888843	2.24785
