# Supplementary material for: Bacterial expression of a designed single‐chain IL‐10 prevents severe lung inflammation
Source: Mol Syst Biol. 2023 Jan 4;19(1):e11037. doi: 10.15252/msb.202211037 (PMC9834763; doi:10.15252/msb.202211037)
Supplement: Supplementary file 11 — Source Data for Figure 4 [file MSB-19-e11037-s002.zip › Figure 4/Figure 4C.xlsx]

## Sheet: Readme
Figure 4C. EC-50 determination for HAFTL cells by Flow citometry. Mean fluorescence intensity (MFI) data for each of the mutants (IL10 ORF, MutSC1, MutSC2) for two cell lines (HAFTL and BLaER1). Values were normalised to the maximal wild-type IL-10 (IL-10 ORF) value of each of the replicates (maximal IL-10 ORF signal set to 1 and minimum set to 0), therefore range for IL-10 ORF set to 0-1. Raw da…

## Sheet: Figure 4C
HAFTL
Bilogical Replicate1
							AVERAGE
IL10ORF	MutSC1	MutSC2	IL10ORF	MutSC1	MutSC2	IL-10 concentration (M)	IL10ORF	MutSC1	MutSC2
0.201031	1.29639	0.981959	0.615385	1.08876	1.39941	1.5e-09	0.408208	1.19257	1.19068
0.195876	1.20619	1.29639	0.556213	1.26923	1.31361	7.5e-10	0.376045	1.23771	1.305
0.0773196	1.03866	1.09794	0.251479	0.940828	1.06509	3.7e-10	0.164399	0.989744	1.08151
0	0.734536	0.82732	0	0.485207	0.689349	1.875e-10	0	0.609872	0.758334
Bilogical Replicate2
							AVERAGE
IL10ORF	MutSC1	MutSC2	IL10ORF	MutSC1	MutSC2	IL-10 concentration (M)	IL10ORF	MutSC1	MutSC2
0.392727	2.68	2.57455	0.958491	2.89434	3.3434	1.5e-09	0.675609	2.78717	2.95897
0.469091	1.65818	2.30182	0.313208	1.46792	2.12075	7.5e-10	0.391149	1.56305	2.21129
0.734545	1.81455	2.34182	0.2	1.35849	1.23396	3.7e-10	0.467273	1.58652	1.78789
0	0.912727	1.44727	0	0.422642	0.766038	1.875e-10	0	0.667684	1.10666
Bilogical Replicate3
							AVERAGE
IL10ORF	MutSC1	MutSC2	IL10ORF	MutSC1	MutSC2	IL-10 concentration (M)	IL10ORF	MutSC1	MutSC2
0.666667	1.45679	1.77778	0.790323	2.30645	1.89247	1.5e-09	0.728495	1.88162	1.83513
0.41358	1.02469	1.54321	0.327957	1.67742	1.92473	7.5e-10	0.370769	1.35106	1.73397
-0.037037	0.746914	1.32716	0.0591398	1.47312	1.83871	3.7e-10	0.0110514	1.11002	1.58294
0.0493827	0.709877	1.31481	-0.0215054	1.19892	2.03763	1.875e-10	0.0139387	0.954401	1.67622
