# Supplementary material for: Bacterial expression of a designed single‐chain IL‐10 prevents severe lung inflammation
Source: Mol Syst Biol. 2023 Jan 4;19(1):e11037. doi: 10.15252/msb.202211037 (PMC9834763; doi:10.15252/msb.202211037)
Supplement: Supplementary file 11 — Source Data for Figure 4 [file MSB-19-e11037-s002.zip › Figure 4/Figure 4D.xlsx]

## Sheet: Readme
Figure 4D. EC-50 determination for BLaER1 cells by Flow citometry. Mean fluorescence intensity (MFI) data for each of the mutants (IL10 ORF, MutSC1, MutSC2) for two cell lines (HAFTL and BLaER1). Values were normalised to the maximal wild-type IL-10 (IL-10 ORF) value of each of the replicates (maximal IL-10 ORF signal set to 1 and minimum set to 0), therefore range for IL-10 ORF set to 0-1. Raw d…

## Sheet: Figure 4D
BLaER1
Replicate1
							AVERAGE
IL10ORF	MutSC1	MutSC2	IL10ORF	MutSC1	MutSC2	IL-10 concentration (M)	IL10ORF	MutSC1	MutSC2
0.483696	0.987319	1.03804	0.452883	0.752461	0.936709	7.5e-10	0.468289	0.86989	0.987376
0.338768	0.942029	1.02899	0.21519	0.824191	0.855134	1.875e-10	0.276979	0.88311	0.94206
0.235507	0.628623	0.632246	0.111111	0.514768	0.559775	4.6875e-11	0.173309	0.571696	0.596011
0.128623	0.291667	0.413043	0.0168776	0.164557	0.341772	1.1719e-11	0.0727504	0.228112	0.377408
0	0.141304	0.134058	0	0.0492264	0.180028	2.93e-12	0	0.0952654	0.157043
Replicate2
							AVERAGE
IL10ORF	MutSC1	MutSC2	IL10ORF	MutSC1	MutSC2	IL-10 concentration (M)	IL10ORF	MutSC1	MutSC2
	1.22759	1.7069	0.683871	2.43226	3.71613	1.875e-10	0.683871	1.82992	2.71151
	0.77931	1.08966	0.870968	1.56129	2.43226	4.6875e-11	0.870968	1.1703	1.76096
	0.37931	0.737931	0.180645	1.31613	1.56129	1.1719e-11	0.180645	0.84772	1.14961
	0.2	0.206897	0	-0.219355	0.129032	2.93e-12	0	-0.00967742	0.167964
Replicate3
							AVERAGE
IL10ORF	MutSC1	MutSC2	IL10ORF	MutSC1	MutSC2	IL-10 concentration (M)	IL10ORF	MutSC1	MutSC2
-0.0090785	1.02505	1.29468	0.219245	0.936226	1.07908	7.5e-10	0.105083	0.980639	1.18688
0.175222	1.41413	1.69741	0.332453	0.909272	1.21925	1.875e-10	0.253837	1.1617	1.45833
0.0113993	1.16157	1.34587	0.154555	0.933531	1.16264	4.6875e-11	0.0829773	1.04755	1.25426
-0.060273	0.246894	0.47215	-0.0476011	0.192291	0.208464	1.1719e-11	-0.0539371	0.219593	0.340307
0.257133	0.349283	0.393652	0.141078	0.0548248	0.200377	2.93e-12	0.199106	0.202054	0.297015
Replicate4
IL10ORF	MutSC1	MutSC2	IL10ORF	MutSC1	MutSC2	IL10ORF	MutSC1	MutSC2	IL10ORF	MutSC1	MutSC2	IL-10 concentration (M)
1	0.939834	0.975104	1	0.863539	1.02985	1	0.885714	0.718095	1	0.949438	0.952247	1.2e-08
0.786307	0.989627	0.846473	0.490405	0.923241	1.00213	0.533333	0.754286	0.706667	0.63764	0.949438	1.10393	3e-09
0.578838	1.00207	0.927386	0.298507	0.857143	0.938166	0.264762	0.958095	0.68381	0.410112	1.02528	1.48596	7.5e-10
0.186722	0.773859	0.941909	-0.0127932	0.618337	1.30277	0.56	0.664762	0.765714	0.264045	0.688202	2.80899	1.875e-10
0.412863	0.755187	0.784232	0.08742	0.678038	0.799574	0.0666667	0.544762	0.965714	0.269663	0.547753	1.42416	4.6875e-11
-0.00829876	0.197095	0.261411	-0.0959488	0.172708	0.230277	0.150476	0.0990476	0.36381	-0.233146	0.13764	0.988764	1.1719e-11
0	0.114108	0.153527	0	0.142857	0.0447761	0	0.0152381	0.186667	0	0	0	2.93e-12
