# Supplementary material for: Bacterial expression of a designed single‐chain IL‐10 prevents severe lung inflammation
Source: Mol Syst Biol. 2023 Jan 4;19(1):e11037. doi: 10.15252/msb.202211037 (PMC9834763; doi:10.15252/msb.202211037)
Supplement: Supplementary file 12 — Source Data for Figure 5 [file MSB-19-e11037-s006.zip]

Archive with 20 entries (18 files):
- Figure 5/
- Figure 5/Figure 5A.xlsx
- __MACOSX/Figure 5/._Figure 5A.xlsx
- Figure 5/Figure 5C_HE stain/
- Figure 5/Figure 5B.xlsx
- __MACOSX/Figure 5/._Figure 5B.xlsx
- Figure 5/Figure 5C.xlsx
- __MACOSX/Figure 5/._Figure 5C.xlsx
- Figure 5/Figure 5C_HE stain/1. PBS_2dpi.png
- __MACOSX/Figure 5/Figure 5C_HE stain/._1. PBS_2dpi.png
- Figure 5/Figure 5C_HE stain/6. CV8_4dpi.png
- __MACOSX/Figure 5/Figure 5C_HE stain/._6. CV8_4dpi.png
- Figure 5/Figure 5C_HE stain/5. WT_4dpi.png
- __MACOSX/Figure 5/Figure 5C_HE stain/._5. WT_4dpi.png
- Figure 5/Figure 5C_HE stain/2. WT_2dpi.png
- __MACOSX/Figure 5/Figure 5C_HE stain/._2. WT_2dpi.png
- Figure 5/Figure 5C_HE stain/3. CV8_2dpi.png
- __MACOSX/Figure 5/Figure 5C_HE stain/._3. CV8_2dpi.png
- Figure 5/Figure 5C_HE stain/4. PBS_4dpi.png
- __MACOSX/Figure 5/Figure 5C_HE stain/._4. PBS_4dpi.png
