# Supplementary material for: Bacterial expression of a designed single‐chain IL‐10 prevents severe lung inflammation
Source: Mol Syst Biol. 2023 Jan 4;19(1):e11037. doi: 10.15252/msb.202211037 (PMC9834763; doi:10.15252/msb.202211037)
Supplement: Supplementary file 12 — Source Data for Figure 5 [file MSB-19-e11037-s006.zip › Figure 5/Figure 5A.xlsx]

## Sheet: README
Figure 5A. Bacterial load obtained from lungs infected with M. pneumoniae WT or CV8 strain (10^7 CFU/mouse). Mice were sacrifized at 2- or 4 days post-infection (dpi).

## Sheet: Figure5A
Legend
Dpi: day post-infection
Time	Strain	Log CFU/lung homogenated
2 dpi	WT	4.62
		3.27
		4.81
		3.98
		4.94
		5.04
		4.9
		4.87
		5.35
	CV8	5.03
		5.08
		5.09
4 dpi	WT	1.22
		4.03
		4.15
		3.76
		3.68
	CV8	3.22
		3.17
		3.38
