# Supplementary material for: Bacterial expression of a designed single‐chain IL‐10 prevents severe lung inflammation
Source: Mol Syst Biol. 2023 Jan 4;19(1):e11037. doi: 10.15252/msb.202211037 (PMC9834763; doi:10.15252/msb.202211037)
Supplement: Supplementary file 12 — Source Data for Figure 5 [file MSB-19-e11037-s006.zip › Figure 5/Figure 5B.xlsx]

## Sheet: README
Figure 5B. Gene expression of inflammatory markers in lungs infected with M. pneumoniae WT or CV8. C57Bl/6 were infected with 100 µl containing 107 CFU/mouse and sacrificed at 2- or 4 days post-infeccion (dpi). Control group (PBS) was treated with 100 µl of vehicle solution.

## Sheet: Figure 5B
	Fold change of mRNA gene expression (2-ΔΔCt)
ID	2 dpi			4 dpi
Gene	PBS	WT	CV8	PBS	WT	CV8
tnf-a	1 ± 0,39	7,89 ± 4,32 *	2,35 ± 1,61	1 ± 0,21	0,74 ± 0,62	0,64 ± 0,3
kc	1 ± 0,58	3,94 ± 0,73 *	3,86 ± 0,56	1 ± 0,27	1,48 ± 0,39	0,83 ± 0,1
mip-1a	1 ± 0,6	25,3 ± 7,02 *	12,05 ± 0,53 *,#	1 ± 0,13	7,24 ± 4,41	2,54 ± 0,74
mcp-1	1 ± 0,6	14,7 ± 6,65 *	7,11 ± 2,95	1 ± 0,36	6,03 ± 2,96	2,20 ± 0,34
il-1b	1 ± 0,76	7,24 ± 4,93 *	6,43 ± 1,47	1 ± 0,54	3,76 ± 2,32	4,02 ± 0,85
inf-γ	1 ± 0,78	9,27 ± 13,46	6,66 ± 2,61	1 ± 0,54	5,47 ± 3,65	3,78 ± 0,4
Statistical analysis was performed using One-Way ANOVA + Tukey's Multiple Comparison Test
* p< 0,05 vs Ctrl, at equivalent time point
# p< 0,05 WT vs CV8, at equivalent time point
