# Supplementary material for: Bacterial expression of a designed single‐chain IL‐10 prevents severe lung inflammation
Source: Mol Syst Biol. 2023 Jan 4;19(1):e11037. doi: 10.15252/msb.202211037 (PMC9834763; doi:10.15252/msb.202211037)
Supplement: Supplementary file 12 — Source Data for Figure 5 [file MSB-19-e11037-s006.zip › Figure 5/Figure 5C.xlsx]

## Sheet: README
Figure 5C. Histologcal analysis of lungs from mice infected with M. pneumoniae WT or CV8 with hematoxylin eosin stain. Data were normalized using the PBS group and are represented as Fold Change (FC) (blue column).

## Sheet: Figure 5C
		2 dpi						4 dpi
	Alveolar infiltrate	PBS	FC PBS	WT	FC WT	CV8	Fc CV8	PBS	FC	WT	FC WT	CV8	FC CV8
		0	0	3	3	3	3	1.5	1.2	4	3.2	2.5	2
		1.5	1.5	4	4	3	3	1	0.8	3.5	2.8	3	2.4
		1.5	1.5	4	4	2	2					2.5	2
				3.5	3.5
	AVERAGE	1	1	3.625	3.625	2.66667	2.66667	1.25	1	3.75	3	2.66667	2.13333
		2 dpi						4 dpi
	Perivascular/peribronchial/peribronchiolar cell infiltrate	PBS	FC PBS	WT	FC WT	CV8	FC CV8	PBS	FC	WT	FC WT	CV8	FC CV8
		0	0	5	29.4118	3.5	20.5882	0	0	5	20	3	12
		0	0	5	29.4118	2.5	14.7059	0.5	1.97628	4.5	18	2.5	10
		0.5	2.94118	5	29.4118	3.5	20.5882					2.5	10
				4	23.5294	2.5	14.7059
	AVERAGE	0.166667	0.980392	4.75	27.9412	3	17.6471	0.25	0.988142	4.75	19	2.66667	10.6667
