# Supplementary material for: Bacterial expression of a designed single‐chain IL‐10 prevents severe lung inflammation
Source: Mol Syst Biol. 2023 Jan 4;19(1):e11037. doi: 10.15252/msb.202211037 (PMC9834763; doi:10.15252/msb.202211037)
Supplement: Supplementary file 13 — Source Data for Figure 6 [file MSB-19-e11037-s011.zip]

Archive with 24 entries (22 files):
- Figure 6/
- Figure 6/Figure 6B.xlsx
- __MACOSX/Figure 6/._Figure 6B.xlsx
- Figure 6/Figure 6C.xlsx
- __MACOSX/Figure 6/._Figure 6C.xlsx
- Figure 6/Figure 6D.xlsx
- __MACOSX/Figure 6/._Figure 6D.xlsx
- Figure 6/Figure 6E/
- Figure 6/Figure 6E/PBS + PBS CRG_L12_55.tif
- __MACOSX/Figure 6/Figure 6E/._PBS + PBS CRG_L12_55.tif
- Figure 6/Figure 6E/PAO1 + CV8 F14 CRG_L12_43.tif
- __MACOSX/Figure 6/Figure 6E/._PAO1 + CV8 F14 CRG_L12_43.tif
- Figure 6/Figure 6E/PAO1 + hILr CRG_L12_53.tif
- __MACOSX/Figure 6/Figure 6E/._PAO1 + hILr CRG_L12_53.tif
- Figure 6/Figure 6E/PAO1+ PBS CRG_L12_2.tif
- __MACOSX/Figure 6/Figure 6E/._PAO1+ PBS CRG_L12_2.tif
- Figure 6/Figure 6E/PAO1 + ORF CRG_L12_41.tif
- __MACOSX/Figure 6/Figure 6E/._PAO1 + ORF CRG_L12_41.tif
- Figure 6/Figure 6E/PAO1 + CV8 F15 CRG_L12_49.tif
- __MACOSX/Figure 6/Figure 6E/._PAO1 + CV8 F15 CRG_L12_49.tif
- Figure 6/Figure 6E/CV8 + PBS CRG_L12_16.tif
- __MACOSX/Figure 6/Figure 6E/._CV8 + PBS CRG_L12_16.tif
- Figure 6/Figure 6E/PAO1 + CV8 CRG_L12_28.tif
- __MACOSX/Figure 6/Figure 6E/._PAO1 + CV8 CRG_L12_28.tif
