# Supplementary material for: Bacterial expression of a designed single‐chain IL‐10 prevents severe lung inflammation
Source: Mol Syst Biol. 2023 Jan 4;19(1):e11037. doi: 10.15252/msb.202211037 (PMC9834763; doi:10.15252/msb.202211037)
Supplement: Supplementary file 13 — Source Data for Figure 6 [file MSB-19-e11037-s011.zip › Figure 6/Figure 6B.xlsx]

## Sheet: Read me
Figure 6B. Bacterial load obtained in lungs of animales infected with PAO1 or PAO1 + Mycoplasma pneumoniae strains. In the data source, we added the information related with the animal ID, Log10 CFU/lung of PAO1 and M. pneumoniae; and animal exclusion criteria.

## Sheet: Figure 6B
Legend
Two replicas were done: Experiment 1 and Experiment 2.
Criteria of exclusion: We excluded animals with technical issues (contaminated, CONT) or not infected with M.pneumoniae and/or PAO1 (<log 0.52)
ND: Not determined
CONT: Contaminated
In red, excluded
		PAO1 recovery	Mpn recovery
Group	Animal ID	Log10 CFU/g	Log10 CFU/g	Number of animals used
PBS + PBS	CRG_L8_C1	ND	ND	Experiment 1 N=12
	CRG_L8_C2	ND	ND
	CRG_L8_C3	ND	ND
	CRG_L8_C4	ND	ND
	CRG_L9_C1	ND	ND
	CRG_L9_C2	ND	ND
	CRG_L9_C3	ND	ND
	CRG_L12_55	ND	ND
	CRG_L12_56	ND	ND
	CRG_L12_57	ND	ND
	CRG_L12_2_30	ND	ND
	CRG_L12_2_31	ND	ND
	CRG_L20_1	ND	ND	Experiment 2 N=5
	CRG_L20_2	ND	ND
	CRG_L20_3	ND	ND
	CRG_L20_4	ND	ND
	CRG_L20_5	ND	ND
	Total (Experiment 1 + Experiment 2)			17
PAO1 + PBS	CRG_L8_6	2,78	ND	Experiment 1 N=16
	CRG_L8_7	2,41	ND
	CRG_L8_8	2,79	ND
	CRG_L8_9	2,72	ND
	CRG_L8_10	2,66	ND
	CRG_L9_1	2,78	ND
	CRG_L9_2	0,52	ND
	CRG_L9_3	2,19	ND
	CRG_L9_4	2,54	ND
	CRG_L12_1	2,90	ND
	CRG_L12_2	2,83	ND
	CRG_L12_3	2,44	ND
	CRG_L12_4	3,48	ND
	CRG_L12_2_1	2,76	ND
	CRG_L12_2_2	2,47	ND
	CRG_L12_2_3	2,28	ND
	CRG_L12_2_4	2,52	ND
	CRG_L20_6	3,80	ND	Experiment 2 N=5
	CRG_L20_7	3,98	ND
	CRG_L20_8	3,04	ND
	CRG_L20_9	3,75	ND
	CRG_L20_10	3,70	ND
	Total (Experiment 1 + Experiment 2)			21
PBS + CV8	CRG_L12_6	ND	0,52	Experiment 1 N=4
	CRG_L12_7	ND	0,52
	CRG_L12_8	ND	0,52
	CRG_L12_9	ND	0,52
	CRG_L12_2_14	ND	4,62
	CRG_L12_2_15	ND	4,97
	CRG_L12_2_16	ND	4,83
	CRG_L12_2_17	ND	4,17
	CRG_L20_11	ND	6,69	Experiment 2 N=5
	CRG_L20_12	ND	6,51
	CRG_L20_13	ND	5,97
	CRG_L20_14	ND	6,50
	CRG_L20_15	ND	6,58
	Total (Experiment 1 + Experiment 2)			9
PAO1 + CV8	CRG_L9_5	1,78	CONT	Experiment 1 N=6
	CRG_L9_6	2,29	CONT
	CRG_L9_7	2,15	CONT
	CRG_L9_8	2,00	CONT
	CRG_L12_10	2,00	1,85
	CRG_L12_11	2,29	1,74
	CRG_L12_12	4,25	1,54
	CRG_L12_2_26	2,39	3,28
	CRG_L12_2_27	2,61	3,39
	CRG_L12_2_28	2,41	CONT
	CRG_L12_2_29	3,32	3,18
	CRG_L20_16	3,90	CONT	Experiment 2 N=5
	CRG_L20_17	4,32	5,15
	CRG_L20_18	3,24	4,96
	CRG_L20_19	3,68	5,24
	CRG_L20_20	2,09	CONT
	Total (Experiment 1 + Experiment 2)			11
PAO1 + CV8_hIL10_orf	CRG_L9_9	1,75	1,75	Experiment 1 N=8
	CRG_L9_10	1,75	1,75
	CRG_L9_11	1,70	1,70
	CRG_L9_12	2,32	2,32
	CRG_L12_39	2,83	4,80
	CRG_L12_40	3,89	4,83
	CRG_L12_41	2,94	4,85
	CRG_L12_42	4,94	4,61
	CRG_L20_21	4,52	5,54	Experiment 2 N=4
	CRG_L20_22	6,33	4,91
	CRG_L20_23	3,30	4,99
	CRG_L20_24	3,87	CONT
	CRG_L20_25	5,86	4,77
	Total (Experiment 1 + Experiment 2)			12
PAO1 + CV8_MutSC1	CRG_L9_13	2,67	2,67	Experiment 1 N=7
	CRG_L9_14	3,06	3,06
	CRG_L9_15	2,18	2,18
	CRG_L9_16	1,67	1,67
	CRG_L9_17	2,37	2,37
	CRG_L12_43	1,60	2,66
	CRG_L12_44	2,15	3,25
	CRG_L12_45	3,07	0,52
	CRG_L12_46	4,81	0,52
	CRG_L12_47	4,86	0,52
	CRG_L20_26	2,92	5,22	Experiment 2 N=5
	CRG_L20_27	3,15	4,68
	CRG_L20_28	2,99	4,45
	CRG_L20_29	3,93	5,28
	CRG_L20_30	3,83	5,54
	Total (Experiment 1 + Experiment 2)			12
PAO1 + CV8_MutSC2	CRG_L9_18	2,53	2,53	Experiment 1 N=8
	CRG_L9_19	2,33	2,33
	CRG_L9_20	1,64	1,64
	CRG_L9_21	2,66	2,66
	CRG_L9_22	2,29	2,29
	CRG_L12_48	4,71	4,95
	CRG_L12_49	2,08	CONT
	CRG_L12_50	1,90	4,77
	CRG_L12_51	2,97	4,42
	CRG_L20_31	4,98	4,69	Experiment 2 N=3
	CRG_L20_32	5,23	4,15
	CRG_L20_33	3,22	CONT
	CRG_L20_34	6,27	5,25
	CRG_L20_35	4,20	CONT
	Total (Experiment 1 + Experiment 2)			11
PAO1 + hIL10r	CRG_L9_23	2,01	ND	Experiment 1 N=8
	CRG_L9_24	2,46	ND
	CRG_L9_25	2,27	ND
	CRG_L12_52	2,89	ND
	CRG_L12_53	2,73	ND
	CRG_L12_54	2,85	ND
	CRG_L20 36	6,32	ND	Experiment 2 N=5
	CRG_L20 37	4,95	ND
	CRG_L20 38	6,25	ND
	CRG_L20 39	4,28	ND
	CRG_L20 40	3,26	ND
	Total (Experiment 1 + Experiment 2)			13
