# Supplementary material for: Bacterial expression of a designed single‐chain IL‐10 prevents severe lung inflammation
Source: Mol Syst Biol. 2023 Jan 4;19(1):e11037. doi: 10.15252/msb.202211037 (PMC9834763; doi:10.15252/msb.202211037)
Supplement: Supplementary file 13 — Source Data for Figure 6 [file MSB-19-e11037-s011.zip › Figure 6/Figure 6C.xlsx]

## Sheet: Read me
Figure 6C. Immunomodulatory effect of M.pneumoniae CV8 coding for IL-10 orf, MutSC1 and MutSC2 in an acute model of P. aeruginosa PAO1 infection. Two individual experiments were performed. The average of the fold change in the gene expression of each experiment are shown. These data were normalized using the PBS group and are represented as average ± SEM of FC.

## Sheet: Figure 6C
Replica 1
Group	tnf	kc	mcp-1	mip-1a	inf-y	il-1b
PBS	1 ± 0,16	1 ± 0,2	1 ± 0,11	1 ± 0,2	1 ± 0,2	1 ± 0,20
PAO1 + PBS	9,54 ± 1,41	20,85 ± 6,91	29,05 ± 7,61	54,66 ± 29,91	5,20 ± 1,45	15,85 ± 6,82
CV8	1,63 ± 0,64	5,2 ± 1,09	7,17 ± 2,55	6,25 ± 1,57	3,93 ± 1,65	3,03 ± 0,57
PAO1 + CV8	12,58 ± 4,80	29,15 ± 12,5	53,19 ± 25,19	46,22 ± 23,79	13,1 ± 6,2	22,57 ± 10,53
PAO1 + CV8_hIL10-ORF	9,21 ± 3,0	37,7 ± 26,4	70,1 ± 30,55	82,40 ± 33,95	17,62 ± 8,4	33,77 ± 11,89
PAO1 +CV8_MutSC1	3,79 ± 1,03	2,7 ± 1,06	10,95 ± 3,11	14,26 ± 3,44	1,32 ± 0,35	3,29 ± 0,67
PAO1 + CV8_MutSC2	3,93 ± 1,03	4,52 ± 0,87	17,26 ± 3,48	52,17 ± 9,41	2,80 ± 0,93	12,49 ± 2,78
PAO1 + hIL10r	2,78 ± 0,68	10,47 ± 3,18	10,45 ± 1,2	9,31 ± 3,07	0,82 ± 0,12	8,6 ± 2,62
Replica 2
Group	tnf	kc	mcp-1	mip-1a	inf-y	il-1b
PBS	1 ± 0,26	1 ± 0,43	1± 0,46	1 ± 0,45	1 ± 0,36	1 ± 0,35
PAO1 + PBS	11,95 ± 3,03	23,93 ± 9,03	44,99 ± 6,35	42,14 ± 6,93	22,8 ± 5,12	23,1± 15,98
CV8	10,47 ± 7,44	4,51 ± 1,21	2,65 ± 0,86	6,93 ± 2,2	1,75 ± 0,76	4,54 ± 1,02
PAO1 + CV8	22,68 ± 3,01	5,19 ± 1,53	46,28 ± 30,72	101,84 ± 59,52	44,52 ± 35,96	71,84 ± 54,25
PAO1 + CV8_hIL10-ORF	12,15 ± 7,33	9,47 ± 3,87	8,15 ± 4,22	19,43 ± 12,61	8,29 ± 5,37	7,53 ± 3,51
PAO1 +CV8_MutSC1	1,65 ± 1,47	1,44 ± 0,54	1,49 ± 1,32	2,81 ± 2,21	3,68 ± 0,87	3,86 ± 1,16
PAO1 + CV8_MutSC2	6,53 ± 2,56	2,15 ± 0,84	1,25 ± 0,30	26,29 ± 11,60	3,08 ± 1,3	0,32 ± 0,03
PAO1 + hIL10r	3,96 ± 1,31	47,43 ± 21,97	69,12 ± 30,83	22,62 ± 6,51	22,1 ± 21,18	49,2 ± 19,92
