# Supplementary material for: Bacterial expression of a designed single‐chain IL‐10 prevents severe lung inflammation
Source: Mol Syst Biol. 2023 Jan 4;19(1):e11037. doi: 10.15252/msb.202211037 (PMC9834763; doi:10.15252/msb.202211037)
Supplement: Supplementary file 13 — Source Data for Figure 6 [file MSB-19-e11037-s011.zip › Figure 6/Figure 6D.xlsx]

## Sheet: Readme
Figure 6D. Histological findings observed in lungs infected with PAO1 and treated with CV8 encoding IL-10 variants. Control mice were inoculated with PBS or hIL-10r protein. Immunohistochemistry was used for the quantitative determination of neutrophils (neutrophil elastase) or macrophages (FA).

## Sheet: Figure 6D
		Groups
		PBS	PAO+ PBS	PBS+CV8	PAO1+ CV8	PAO1 + CV8_ORF	PAO1 + CV8_MutSC1	PAO1 + CV8_MutSC2	PAO1 + hIL10h
IHC	NE (% Positive cells)	4,9 ± 1,15	28,02 ± 2,44*	2,56 ± 0,95 #	20,81 ± 8,74*	26,81 ± 8,74*	12,01 ± 2,3 #	17,63 ± 1,18	19,46 ± 3,92
	FA (% Positive cells)	10,77 ± 5,4	61,86 ± 5,89 *	11,13 ± 0,38 #	44,3 ± 0,47 *	51,19 ± 3,21 *	40,68 ± 5,44	42,30 ± 4,43 *	44,48 ±11,09 *
Statistical comparison was done using ONE-Way ANOVA + Tukey post-hoc test *p<0.05, vs PBS; # p< 0.05, vs PAO1 + PBS
